# Supplementary material for: Terahertz field effect in a two-dimensional semiconductor
Source: Nat Commun. 2025 Jun 5;16:5235. doi: 10.1038/s41467-025-60588-6 (PMC12141635; doi:10.1038/s41467-025-60588-6)
Supplement: Supplementary file 5 — Source Data [file 41467_2025_60588_MOESM5_ESM.xlsx]

## Sheet: Fig1e
Time for Fx, in (ps)	Fx, in (arb. unit)	Time for Fz, in (ps)	Fz (arb. unit)
-7.00428	0	-7.47417	0
-7.00264	0	-7.47253	0
-7.00101	0	-7.4709	0
-6.99937	0	-7.46926	0
-6.99773	0	-7.46762	0
-6.99609	0	-7.46598	0
-6.99446	0	-7.46435	0
-6.99282	0	-7.46271	0
-6.99118	0	-7.46107	0
-6.98954	0	-7.45943	0
-6.98791	0	-7.4578	0
-6.98627	0	-7.45616	0
-6.98463	0	-7.45452	0
-6.983	0	-7.45289	0
-6.98136	0	-7.45125	0
-6.97972	0	-7.44961	0
-6.97808	0	-7.44797	0
-6.97645	0	-7.44634	0
-6.97481	0	-7.4447	0
-6.97317	0	-7.44306	0
-6.97153	0	-7.44142	0
-6.9699	0	-7.43979	0
-6.96826	0	-7.43815	0
-6.96662	0	-7.43651	0
-6.96499	0	-7.43488	0
-6.96335	0	-7.43324	0
-6.96171	0	-7.4316	0
-6.96007	0	-7.42996	0
-6.95844	0	-7.42833	0
-6.9568	0	-7.42669	0
-6.95516	0	-7.42505	0
-6.95352	0	-7.42341	0
-6.95189	0	-7.42178	0
-6.95025	0	-7.42014	0
-6.94861	0	-7.4185	0
-6.94698	0	-7.41687	0
-6.94534	0	-7.41523	0
-6.9437	0	-7.41359	0
-6.94206	0	-7.41195	0
-6.94043	0	-7.41032	0
-6.93879	0	-7.40868	0
-6.93715	0	-7.40704	0
-6.93551	0	-7.4054	0
-6.93388	0	-7.40377	0
-6.93224	0	-7.40213	0
-6.9306	0	-7.40049	0
-6.92897	0	-7.39886	0
-6.92733	0	-7.39722	0
-6.92569	0	-7.39558	0
-6.92405	0	-7.39394	0
-6.92242	0	-7.39231	0
-6.92078	0	-7.39067	0
-6.91914	0	-7.38903	0
-6.9175	0	-7.38739	0
-6.91587	0	-7.38576	0
-6.91423	0	-7.38412	0
-6.91259	0	-7.38248	0
-6.91095	0	-7.38085	0
-6.90932	0	-7.37921	0
-6.90768	0	-7.37757	0
-6.90604	0	-7.37593	0
-6.90441	0	-7.3743	0
-6.90277	0	-7.37266	0
-6.90113	0	-7.37102	0
-6.89949	0	-7.36938	0
-6.89786	0	-7.36775	0
-6.89622	0	-7.36611	0
-6.89458	0	-7.36447	0
-6.89294	0	-7.36284	0
-6.89131	0	-7.3612	0
-6.88967	0	-7.35956	0
-6.88803	0	-7.35792	0
-6.8864	0	-7.35629	0
-6.88476	0	-7.35465	0
-6.88312	0	-7.35301	0
-6.88148	0	-7.35137	0
-6.87985	0	-7.34974	0
-6.87821	0	-7.3481	0
-6.87657	0	-7.34646	0
-6.87493	0	-7.34483	0
-6.8733	0	-7.34319	0
-6.87166	0	-7.34155	0
-6.87002	0	-7.33991	0
-6.86839	0	-7.33828	0
-6.86675	0	-7.33664	0
-6.86511	0	-7.335	0
-6.86347	0	-7.33336	0
-6.86184	0	-7.33173	0
-6.8602	0	-7.33009	0
-6.85856	0	-7.32845	0
-6.85692	0	-7.32681	0
-6.85529	0	-7.32518	0
-6.85365	0	-7.32354	0
-6.85201	0	-7.3219	0
-6.85038	0	-7.32027	0
-6.84874	0	-7.31863	0
-6.8471	0	-7.31699	0
-6.84546	0	-7.31535	0
-6.84383	0	-7.31372	0
-6.84219	0	-7.31208	0
-6.84055	0	-7.31044	0
-6.83891	0	-7.3088	0
-6.83728	0	-7.30717	0
-6.83564	0	-7.30553	0
-6.834	0	-7.30389	0
-6.83237	0	-7.30226	0
-6.83073	0	-7.30062	0
-6.82909	0	-7.29898	0
-6.82745	0	-7.29734	0
-6.82582	0	-7.29571	0
-6.82418	0	-7.29407	0
-6.82254	0	-7.29243	0
-6.8209	0	-7.29079	0
-6.81927	0	-7.28916	0
-6.81763	0	-7.28752	0
-6.81599	0	-7.28588	0
-6.81436	0	-7.28425	0
-6.81272	0	-7.28261	0
-6.81108	0	-7.28097	0
-6.80944	0	-7.27933	0
-6.80781	0	-7.2777	0
-6.80617	0	-7.27606	0
-6.80453	0	-7.27442	0
-6.80289	0	-7.27278	0
-6.80126	0	-7.27115	0
-6.79962	0	-7.26951	0
-6.79798	0	-7.26787	0
-6.79635	0	-7.26624	0
-6.79471	0	-7.2646	0
-6.79307	0	-7.26296	0
-6.79143	0	-7.26132	0
-6.7898	0	-7.25969	0
-6.78816	0	-7.25805	0
-6.78652	0	-7.25641	0
-6.78488	0	-7.25477	0
-6.78325	0	-7.25314	0
-6.78161	0	-7.2515	0
-6.77997	0	-7.24986	0
-6.77834	0	-7.24823	0
-6.7767	0	-7.24659	0
-6.77506	0	-7.24495	0
-6.77342	0	-7.24331	0
-6.77179	0	-7.24168	0
-6.77015	0	-7.24004	0
-6.76851	0	-7.2384	0
-6.76687	0	-7.23676	0
-6.76524	0	-7.23513	0
-6.7636	0	-7.23349	0
-6.76196	0	-7.23185	0
-6.76033	0	-7.23022	0
-6.75869	0	-7.22858	0
-6.75705	0	-7.22694	0
-6.75541	0	-7.2253	0
-6.75378	0	-7.22367	0
-6.75214	0	-7.22203	0
-6.7505	0	-7.22039	0
-6.74886	0	-7.21875	0
-6.74723	0	-7.21712	0
-6.74559	0	-7.21548	0
-6.74395	0	-7.21384	0
-6.74232	0	-7.21221	0
-6.74068	0	-7.21057	0
-6.73904	0	-7.20893	0
-6.7374	0	-7.20729	0
-6.73577	0	-7.20566	0
-6.73413	0	-7.20402	0
-6.73249	0	-7.20238	0
-6.73085	0	-7.20074	0
-6.72922	0	-7.19911	0
-6.72758	0	-7.19747	0
-6.72594	0	-7.19583	0
-6.7243	0	-7.1942	0
-6.72267	0	-7.19256	0
-6.72103	0	-7.19092	0
-6.71939	0	-7.18928	0
-6.71776	0	-7.18765	0
-6.71612	0	-7.18601	0
-6.71448	0	-7.18437	0
-6.71284	0	-7.18273	0
-6.71121	0	-7.1811	0
-6.70957	0	-7.17946	0
-6.70793	0	-7.17782	0
-6.70629	0	-7.17619	0
-6.70466	0	-7.17455	0
-6.70302	0	-7.17291	0
-6.70138	0	-7.17127	0
-6.69975	0	-7.16964	0
-6.69811	0	-7.168	0
-6.69647	0	-7.16636	0
-6.69483	0	-7.16472	0
-6.6932	0	-7.16309	0
-6.69156	0	-7.16145	0
-6.68992	0	-7.15981	0
-6.68828	0	-7.15818	0
-6.68665	0	-7.15654	0
-6.68501	0	-7.1549	0
-6.68337	0	-7.15326	0
-6.68174	0	-7.15163	0
-6.6801	0	-7.14999	0
-6.67846	0	-7.14835	0
-6.67682	0	-7.14671	0
-6.67519	0	-7.14508	0
-6.67355	0	-7.14344	0
-6.67191	0	-7.1418	0
-6.67027	0	-7.14017	0
-6.66864	0	-7.13853	0
-6.667	0	-7.13689	0
-6.66536	0	-7.13525	0
-6.66373	0	-7.13362	0
-6.66209	0	-7.13198	0
-6.66045	0	-7.13034	0
-6.65881	0	-7.1287	0
-6.65718	0	-7.12707	0
-6.65554	0	-7.12543	0
-6.6539	0	-7.12379	0
-6.65226	0	-7.12216	0
-6.65063	0	-7.12052	0
-6.64899	0	-7.11888	0
-6.64735	0	-7.11724	0
-6.64572	0	-7.11561	0
-6.64408	0	-7.11397	0
-6.64244	0	-7.11233	0
-6.6408	0	-7.11069	0
-6.63917	0	-7.10906	0
-6.63753	0	-7.10742	0
-6.63589	0	-7.10578	0
-6.63425	0	-7.10415	0
-6.63262	0	-7.10251	0
-6.63098	0	-7.10087	0
-6.62934	0	-7.09923	0
-6.62771	0	-7.0976	0
-6.62607	0	-7.09596	0
-6.62443	0	-7.09432	0
-6.62279	0	-7.09268	0
-6.62116	0	-7.09105	0
-6.61952	0	-7.08941	0
-6.61788	0	-7.08777	0
-6.61624	0	-7.08614	0
-6.61461	0	-7.0845	0
-6.61297	0	-7.08286	0
-6.61133	0	-7.08122	0
-6.6097	0	-7.07959	0
-6.60806	0	-7.07795	0
-6.60642	0	-7.07631	0
-6.60478	0	-7.07467	0
-6.60315	0	-7.07304	0
-6.60151	0	-7.0714	0
-6.59987	0	-7.06976	0
-6.59823	0	-7.06813	0
-6.5966	0	-7.06649	0
-6.59496	0	-7.06485	0
-6.59332	0	-7.06321	0
-6.59169	0	-7.06158	0
-6.59005	0	-7.05994	0
-6.58841	0	-7.0583	0
-6.58677	0	-7.05666	0
-6.58514	0	-7.05503	0
-6.5835	0	-7.05339	0
-6.58186	0	-7.05175	0
-6.58022	0	-7.05012	0
-6.57859	0	-7.04848	0
-6.57695	0	-7.04684	0
-6.57531	0	-7.0452	0
-6.57368	0	-7.04357	0
-6.57204	0	-7.04193	0
-6.5704	0	-7.04029	0
-6.56876	0	-7.03865	0
-6.56713	0	-7.03702	0
-6.56549	0	-7.03538	0
-6.56385	0	-7.03374	0
-6.56221	0	-7.0321	0
-6.56058	0	-7.03047	0
-6.55894	0	-7.02883	0
-6.5573	0	-7.02719	0
-6.55567	0	-7.02556	0
-6.55403	0	-7.02392	0
-6.55239	0	-7.02228	0
-6.55075	0	-7.02064	0
-6.54912	0	-7.01901	0
-6.54748	0	-7.01737	0
-6.54584	0	-7.01573	0
-6.5442	0	-7.01409	0
-6.54257	0	-7.01246	0
-6.54093	0	-7.01082	0
-6.53929	0	-7.00918	0
-6.53765	0	-7.00755	0
-6.53602	0	-7.00591	0
-6.53438	0	-7.00427	0
-6.53274	0	-7.00263	0
-6.53111	0	-7.001	0
-6.52947	0	-6.99936	0
-6.52783	0	-6.99772	0
-6.52619	0	-6.99608	0
-6.52456	0	-6.99445	0
-6.52292	0	-6.99281	0
-6.52128	0	-6.99117	0
-6.51964	0	-6.98954	0
-6.51801	0	-6.9879	0
-6.51637	0	-6.98626	0
-6.51473	0	-6.98462	0
-6.5131	0	-6.98299	0
-6.51146	0	-6.98135	0
-6.50982	0	-6.97971	0
-6.50818	0	-6.97807	0
-6.50655	0	-6.97644	0
-6.50491	0	-6.9748	0
-6.50327	0	-6.97316	0
-6.50163	0	-6.97153	0
-6.5	0	-6.96989	0
-6.49836	0	-6.96825	0
-6.49672	0	-6.96661	0
-6.49509	0	-6.96498	0
-6.49345	0	-6.96334	0
-6.49181	0	-6.9617	0
-6.49017	0	-6.96006	0
-6.48854	0	-6.95843	0
-6.4869	0	-6.95679	0
-6.48526	0	-6.95515	0
-6.48362	0	-6.95352	0
-6.48199	0	-6.95188	0
-6.48035	0	-6.95024	0
-6.47871	0	-6.9486	0
-6.47708	0	-6.94697	0
-6.47544	0	-6.94533	0
-6.4738	0	-6.94369	0
-6.47216	0	-6.94205	0
-6.47053	0	-6.94042	0
-6.46889	0	-6.93878	0
-6.46725	0	-6.93714	0
-6.46561	0	-6.93551	0
-6.46398	0	-6.93387	0
-6.46234	0	-6.93223	0
-6.4607	0	-6.93059	0
-6.45907	0	-6.92896	0
-6.45743	0	-6.92732	0
-6.45579	0	-6.92568	0
-6.45415	0	-6.92404	0
-6.45252	0	-6.92241	0
-6.45088	0	-6.92077	0
-6.44924	0	-6.91913	0
-6.4476	0	-6.9175	0
-6.44597	0	-6.91586	0
-6.44433	0	-6.91422	0
-6.44269	0	-6.91258	0
-6.44106	0	-6.91095	0
-6.43942	0	-6.90931	0
-6.43778	0	-6.90767	0
-6.43614	0	-6.90603	0
-6.43451	0	-6.9044	0
-6.43287	0	-6.90276	0
-6.43123	0	-6.90112	0
-6.42959	0	-6.89949	0
-6.42796	0	-6.89785	0
-6.42632	0	-6.89621	0
-6.42468	0	-6.89457	0
-6.42305	0	-6.89294	0
-6.42141	0	-6.8913	0
-6.41977	0	-6.88966	0
-6.41813	0	-6.88802	0
-6.4165	0	-6.88639	0
-6.41486	0	-6.88475	0
-6.41322	0	-6.88311	0
-6.41158	0	-6.88148	0
-6.40995	0	-6.87984	0
-6.40831	0	-6.8782	0
-6.40667	0	-6.87656	0
-6.40504	0	-6.87493	0
-6.4034	0	-6.87329	0
-6.40176	0	-6.87165	0
-6.40012	0	-6.87001	0
-6.39849	0	-6.86838	0
-6.39685	0	-6.86674	0
-6.39521	0	-6.8651	0
-6.39357	0	-6.86347	0
-6.39194	0	-6.86183	0
-6.3903	0	-6.86019	0
-6.38866	0	-6.85855	0
-6.38703	0	-6.85692	0
-6.38539	0	-6.85528	0
-6.38375	0	-6.85364	0
-6.38211	0	-6.852	0
-6.38048	0	-6.85037	0
-6.37884	0	-6.84873	0
-6.3772	0	-6.84709	0
-6.37556	0	-6.84546	0
-6.37393	0	-6.84382	0
-6.37229	0	-6.84218	0
-6.37065	0	-6.84054	0
-6.36901	0	-6.83891	0
-6.36738	0	-6.83727	0
-6.36574	0	-6.83563	0
-6.3641	0	-6.83399	0
-6.36247	0	-6.83236	0
-6.36083	0	-6.83072	0
-6.35919	0	-6.82908	0
-6.35755	0	-6.82745	0
-6.35592	0	-6.82581	0
-6.35428	0	-6.82417	0
-6.35264	0	-6.82253	0
-6.351	0	-6.8209	0
-6.34937	0	-6.81926	0
-6.34773	0	-6.81762	0
-6.34609	0	-6.81598	0
-6.34446	0	-6.81435	0
-6.34282	0	-6.81271	0
-6.34118	0	-6.81107	0
-6.33954	0	-6.80944	0
-6.33791	0	-6.8078	0
-6.33627	0	-6.80616	0
-6.33463	0	-6.80452	0
-6.33299	0	-6.80289	0
-6.33136	0	-6.80125	0
-6.32972	0	-6.79961	0
-6.32808	0	-6.79797	0
-6.32645	0	-6.79634	0
-6.32481	0	-6.7947	0
-6.32317	0	-6.79306	0
-6.32153	0	-6.79143	0
-6.3199	0	-6.78979	0
-6.31826	0	-6.78815	0
-6.31662	0	-6.78651	0
-6.31498	0	-6.78488	0
-6.31335	0	-6.78324	0
-6.31171	0	-6.7816	0
-6.31007	0	-6.77996	0
-6.30844	0	-6.77833	0
-6.3068	0	-6.77669	0
-6.30516	0	-6.77505	0
-6.30352	0	-6.77342	0
-6.30189	0	-6.77178	0
-6.30025	0	-6.77014	0
-6.29861	0	-6.7685	0
-6.29697	0	-6.76687	0
-6.29534	0	-6.76523	0
-6.2937	0	-6.76359	0
-6.29206	0	-6.76195	0
-6.29043	0	-6.76032	0
-6.28879	0	-6.75868	0
-6.28715	0	-6.75704	0
-6.28551	0	-6.7554	0
-6.28388	0	-6.75377	0
-6.28224	0	-6.75213	0
-6.2806	0	-6.75049	0
-6.27896	0	-6.74886	0
-6.27733	0	-6.74722	0
-6.27569	0	-6.74558	0
-6.27405	0	-6.74394	0
-6.27242	0	-6.74231	0
-6.27078	0	-6.74067	0
-6.26914	0	-6.73903	0
-6.2675	0	-6.73739	0
-6.26587	0	-6.73576	0
-6.26423	0	-6.73412	0
-6.26259	0	-6.73248	0
-6.26095	0	-6.73085	0
-6.25932	0	-6.72921	0
-6.25768	0	-6.72757	0
-6.25604	0	-6.72593	0
-6.25441	0	-6.7243	0
-6.25277	0	-6.72266	0
-6.25113	0	-6.72102	0
-6.24949	0	-6.71938	0
-6.24786	0	-6.71775	0
-6.24622	0	-6.71611	0
-6.24458	0	-6.71447	0
-6.24294	0	-6.71284	0
-6.24131	0	-6.7112	0
-6.23967	0	-6.70956	0
-6.23803	0	-6.70792	0
-6.2364	0	-6.70629	0
-6.23476	0	-6.70465	0
-6.23312	0	-6.70301	0
-6.23148	0	-6.70137	0
-6.22985	0	-6.69974	0
-6.22821	0	-6.6981	0
-6.22657	0	-6.69646	0
-6.22493	0	-6.69483	0
-6.2233	0	-6.69319	0
-6.22166	0	-6.69155	0
-6.22002	0	-6.68991	0
-6.21839	0	-6.68828	0
-6.21675	0	-6.68664	0
-6.21511	0	-6.685	0
-6.21347	0	-6.68336	0
-6.21184	0	-6.68173	0
-6.2102	0	-6.68009	0
-6.20856	0	-6.67845	0
-6.20692	0	-6.67682	0
-6.20529	0	-6.67518	0
-6.20365	0	-6.67354	0
-6.20201	0	-6.6719	0
-6.20038	0	-6.67027	0
-6.19874	0	-6.66863	0
-6.1971	0	-6.66699	0
-6.19546	0	-6.66535	0
-6.19383	0	-6.66372	0
-6.19219	0	-6.66208	0
-6.19055	0	-6.66044	0
-6.18891	0	-6.65881	0
-6.18728	0	-6.65717	0
-6.18564	0	-6.65553	0
-6.184	0	-6.65389	0
-6.18236	0	-6.65226	0
-6.18073	0	-6.65062	0
-6.17909	0	-6.64898	0
-6.17745	0	-6.64734	0
-6.17582	0	-6.64571	0
-6.17418	0	-6.64407	0
-6.17254	0	-6.64243	0
-6.1709	0	-6.6408	0
-6.16927	0	-6.63916	0
-6.16763	0	-6.63752	0
-6.16599	0	-6.63588	0
-6.16435	0	-6.63425	0
-6.16272	0	-6.63261	0
-6.16108	0	-6.63097	0
-6.15944	0	-6.62933	0
-6.15781	0	-6.6277	0
-6.15617	0	-6.62606	0
-6.15453	0	-6.62442	0
-6.15289	0	-6.62279	0
-6.15126	0	-6.62115	0
-6.14962	0	-6.61951	0
-6.14798	0	-6.61787	0
-6.14634	0	-6.61624	0
-6.14471	1.36751e-35	-6.6146	0
-6.14307	3.85654e-35	-6.61296	0
-6.14143	6.57665e-35	-6.61132	0
-6.1398	9.48351e-35	-6.60969	0
-6.13816	1.27091e-34	-6.60805	0
-6.13652	1.60733e-34	-6.60641	0
-6.13488	1.98454e-34	-6.60478	0
-6.13325	2.39641e-34	-6.60314	0
-6.13161	2.89754e-34	-6.6015	0
-6.12997	3.32881e-34	-6.59986	0
-6.12833	3.91311e-34	-6.59823	0
-6.1267	4.59373e-34	-6.59659	0
-6.12506	5.24328e-34	-6.59495	0
-6.12342	5.95946e-34	-6.59331	0
-6.12179	6.8254e-34	-6.59168	0
-6.12015	7.81004e-34	-6.59004	0
-6.11851	8.8943e-34	-6.5884	0
-6.11687	1.00037e-33	-6.58677	0
-6.11524	1.12502e-33	-6.58513	0
-6.1136	1.27252e-33	-6.58349	0
-6.11196	1.42877e-33	-6.58185	0
-6.11032	1.61592e-33	-6.58022	0
-6.10869	1.81856e-33	-6.57858	0
-6.10705	2.03884e-33	-6.57694	0
-6.10541	2.27156e-33	-6.5753	0
-6.10378	2.54011e-33	-6.57367	0
-6.10214	2.8431e-33	-6.57203	0
-6.1005	3.1763e-33	-6.57039	0
-6.09886	3.54424e-33	-6.56876	0
-6.09723	3.96573e-33	-6.56712	0
-6.09559	4.42989e-33	-6.56548	0
-6.09395	4.94144e-33	-6.56384	0
-6.09231	5.50866e-33	-6.56221	0
-6.09068	6.12465e-33	-6.56057	1.74067e-36
-6.08904	6.81133e-33	-6.55893	8.12965e-36
-6.0874	7.56966e-33	-6.55729	1.6147e-35
-6.08577	8.42619e-33	-6.55566	2.34561e-35
-6.08413	9.37198e-33	-6.55402	3.039e-35
-6.08249	1.04109e-32	-6.55238	3.80526e-35
-6.08085	1.1564e-32	-6.55075	4.71705e-35
-6.07922	1.28547e-32	-6.54911	5.75662e-35
-6.07758	1.42797e-32	-6.54747	6.92768e-35
-6.07594	1.58571e-32	-6.54583	8.23684e-35
-6.0743	1.75977e-32	-6.5442	9.74894e-35
-6.07267	1.95274e-32	-6.54256	1.14693e-34
-6.07103	2.16538e-32	-6.54092	1.34152e-34
-6.06939	2.39945e-32	-6.53928	1.56257e-34
-6.06776	2.65901e-32	-6.53765	1.80994e-34
-6.06612	2.94548e-32	-6.53601	2.089e-34
-6.06448	3.26208e-32	-6.53437	2.39942e-34
-6.06284	3.61302e-32	-6.53274	2.7462e-34
-6.06121	4.00099e-32	-6.5311	3.14803e-34
-6.05957	4.42869e-32	-6.52946	3.65659e-34
-6.05793	4.89998e-32	-6.52782	4.23853e-34
-6.05629	5.42034e-32	-6.52619	4.90088e-34
-6.05466	5.99601e-32	-6.52455	5.66182e-34
-6.05302	6.63056e-32	-6.52291	6.4762e-34
-6.05138	7.33126e-32	-6.52127	7.31976e-34
-6.04975	8.10381e-32	-6.51964	8.2632e-34
-6.04811	8.9549e-32	-6.518	9.33318e-34
-6.04647	9.89301e-32	-6.51636	1.05018e-33
-6.04483	1.09272e-31	-6.51473	1.17885e-33
-6.0432	1.20662e-31	-6.51309	1.32546e-33
-6.04156	1.33205e-31	-6.51145	1.48759e-33
-6.03992	1.47002e-31	-6.50981	1.66725e-33
-6.03828	1.62207e-31	-6.50818	1.86715e-33
-6.03665	1.78946e-31	-6.50654	2.09128e-33
-6.03501	1.97353e-31	-6.5049	2.34038e-33
-6.03337	2.17614e-31	-6.50326	2.61673e-33
-6.03174	2.39908e-31	-6.50163	2.92549e-33
-6.0301	2.64436e-31	-6.49999	3.26749e-33
-6.02846	2.91403e-31	-6.49835	3.64866e-33
-6.02682	3.2105e-31	-6.49672	4.07124e-33
-6.02519	3.53627e-31	-6.49508	4.53947e-33
-6.02355	3.8942e-31	-6.49344	5.05916e-33
-6.02191	4.28739e-31	-6.4918	5.6341e-33
-6.02027	4.71944e-31	-6.49017	6.27211e-33
-6.01864	5.19385e-31	-6.48853	6.9805e-33
-6.017	5.71479e-31	-6.48689	7.76476e-33
-6.01536	6.28654e-31	-6.48525	8.63316e-33
-6.01372	6.91409e-31	-6.48362	9.59594e-33
-6.01209	7.60255e-31	-6.48198	1.06618e-32
-6.01045	8.35758e-31	-6.48034	1.1841e-32
-6.00881	9.18566e-31	-6.47871	1.31469e-32
-6.00718	1.00938e-30	-6.47707	1.4592e-32
-6.00554	1.10892e-30	-6.47543	1.61903e-32
-6.0039	1.21803e-30	-6.47379	1.79577e-32
-6.00226	1.33761e-30	-6.47216	1.99107e-32
-6.00063	1.46861e-30	-6.47052	2.20685e-32
-5.99899	1.61211e-30	-6.46888	2.44514e-32
-5.99735	1.76927e-30	-6.46724	2.70833e-32
-5.99571	1.94136e-30	-6.46561	2.99901e-32
-5.99408	2.12975e-30	-6.46397	3.31999e-32
-5.99244	2.33595e-30	-6.46233	3.67441e-32
-5.9908	2.56161e-30	-6.46069	4.06555e-32
-5.98917	2.80851e-30	-6.45906	4.49721e-32
-5.98753	3.07859e-30	-6.45742	4.97341e-32
-5.98589	3.37399e-30	-6.45578	5.49862e-32
-5.98425	3.697e-30	-6.45415	6.07769e-32
-5.98262	4.05012e-30	-6.45251	6.71611e-32
-5.98098	4.43608e-30	-6.45087	7.41969e-32
-5.97934	4.85786e-30	-6.44923	8.19511e-32
-5.9777	5.31874e-30	-6.4476	9.04945e-32
-5.97607	5.82214e-30	-6.44596	9.99032e-32
-5.97443	6.37198e-30	-6.44432	1.10264e-31
-5.97279	6.97244e-30	-6.44268	1.2167e-31
-5.97116	7.62791e-30	-6.44105	1.34222e-31
-5.96952	8.34331e-30	-6.43941	1.48037e-31
-5.96788	9.12401e-30	-6.43777	1.63236e-31
-5.96624	9.97589e-30	-6.43614	1.79951e-31
-5.96461	1.09052e-29	-6.4345	1.98334e-31
-5.96297	1.19189e-29	-6.43286	2.18543e-31
-5.96133	1.30243e-29	-6.43122	2.40756e-31
-5.95969	1.42295e-29	-6.42959	2.6517e-31
-5.95806	1.55431e-29	-6.42795	2.91996e-31
-5.95642	1.69745e-29	-6.42631	3.2147e-31
-5.95478	1.85344e-29	-6.42467	3.53846e-31
-5.95315	2.02338e-29	-6.42304	3.89395e-31
-5.95151	2.20849e-29	-6.4214	4.28425e-31
-5.94987	2.41009e-29	-6.41976	4.71263e-31
-5.94823	2.6296e-29	-6.41813	5.1827e-31
-5.9466	2.86856e-29	-6.41649	5.69847e-31
-5.94496	3.12863e-29	-6.41485	6.26437e-31
-5.94332	3.41161e-29	-6.41321	6.88506e-31
-5.94168	3.7195e-29	-6.41158	7.56569e-31
-5.94005	4.05443e-29	-6.40994	8.31177e-31
-5.93841	4.41872e-29	-6.4083	9.12961e-31
-5.93677	4.81488e-29	-6.40666	1.00257e-30
-5.93514	5.24558e-29	-6.40503	1.10076e-30
-5.9335	5.71374e-29	-6.40339	1.20832e-30
-5.93186	6.22248e-29	-6.40175	1.32612e-30
-5.93022	6.77531e-29	-6.40012	1.45514e-30
-5.92859	7.37587e-29	-6.39848	1.59638e-30
-5.92695	8.02825e-29	-6.39684	1.75097e-30
-5.92531	8.73674e-29	-6.3952	1.92013e-30
-5.92367	9.5061e-29	-6.39357	2.10521e-30
-5.92204	1.03413e-28	-6.39193	2.30769e-30
-5.9204	1.1248e-28	-6.39029	2.52915e-30
-5.91876	1.22318e-28	-6.38865	2.77136e-30
-5.91713	1.32992e-28	-6.38702	3.03616e-30
-5.91549	1.44571e-28	-6.38538	3.32558e-30
-5.91385	1.57131e-28	-6.38374	3.64189e-30
-5.91221	1.70752e-28	-6.38211	3.98749e-30
-5.91058	1.85522e-28	-6.38047	4.36502e-30
-5.90894	2.01534e-28	-6.37883	4.77741e-30
-5.9073	2.18889e-28	-6.37719	5.22782e-30
-5.90566	2.37697e-28	-6.37556	5.7196e-30
-5.90403	2.58074e-28	-6.37392	6.25642e-30
-5.90239	2.80147e-28	-6.37228	6.84229e-30
-5.90075	3.04055e-28	-6.37064	7.48165e-30
-5.89912	3.29947e-28	-6.36901	8.17906e-30
-5.89748	3.57985e-28	-6.36737	8.93979e-30
-5.89584	3.88338e-28	-6.36573	9.76955e-30
-5.8942	4.21193e-28	-6.3641	1.06744e-29
-5.89257	4.56748e-28	-6.36246	1.16609e-29
-5.89093	4.95216e-28	-6.36082	1.27362e-29
-5.88929	5.36826e-28	-6.35918	1.39081e-29
-5.88765	5.81833e-28	-6.35755	1.51848e-29
-5.88602	6.3051e-28	-6.35591	1.65755e-29
-5.88438	6.83147e-28	-6.35427	1.80904e-29
-5.88274	7.4005e-28	-6.35263	1.97402e-29
-5.88111	8.0156e-28	-6.351	2.15366e-29
-5.87947	8.68037e-28	-6.34936	2.34921e-29
-5.87783	9.3987e-28	-6.34772	2.56207e-29
-5.87619	1.01747e-27	-6.34609	2.79369e-29
-5.87456	1.10128e-27	-6.34445	3.04567e-29
-5.87292	1.19179e-27	-6.34281	3.31977e-29
-5.87128	1.28954e-27	-6.34117	3.61791e-29
-5.86964	1.39507e-27	-6.33954	3.94212e-29
-5.86801	1.509e-27	-6.3379	4.29463e-29
-5.86637	1.63197e-27	-6.33626	4.67784e-29
-5.86473	1.76466e-27	-6.33462	5.09433e-29
-5.8631	1.90781e-27	-6.33299	5.54694e-29
-5.86146	2.06224e-27	-6.33135	6.03858e-29
-5.85982	2.22878e-27	-6.32971	6.57263e-29
-5.85818	2.40838e-27	-6.32808	7.15269e-29
-5.85655	2.60204e-27	-6.32644	7.78259e-29
-5.85491	2.81082e-27	-6.3248	8.46645e-29
-5.85327	3.03587e-27	-6.32316	9.20888e-29
-5.85163	3.27842e-27	-6.32153	1.00147e-28
-5.85	3.53976e-27	-6.31989	1.0889e-28
-5.84836	3.8213e-27	-6.31825	1.18377e-28
-5.84672	4.12456e-27	-6.31661	1.28666e-28
-5.84509	4.45114e-27	-6.31498	1.39826e-28
-5.84345	4.80281e-27	-6.31334	1.51928e-28
-5.84181	5.18146e-27	-6.3117	1.65048e-28
-5.84017	5.58908e-27	-6.31007	1.79274e-28
-5.83854	6.02786e-27	-6.30843	1.94691e-28
-5.8369	6.50005e-27	-6.30679	2.11398e-28
-5.83526	7.00811e-27	-6.30515	2.29499e-28
-5.83362	7.55465e-27	-6.30352	2.49106e-28
-5.83199	8.14251e-27	-6.30188	2.70343e-28
-5.83035	8.77466e-27	-6.30024	2.93341e-28
-5.82871	9.45444e-27	-6.2986	3.1824e-28
-5.82707	1.01853e-26	-6.29697	3.45199e-28
-5.82544	1.0971e-26	-6.29533	3.7438e-28
-5.8238	1.18155e-26	-6.29369	4.05958e-28
-5.82216	1.27231e-26	-6.29206	4.40126e-28
-5.82053	1.36982e-26	-6.29042	4.77088e-28
-5.81889	1.47457e-26	-6.28878	5.17068e-28
-5.81725	1.58708e-26	-6.28714	5.60304e-28
-5.81561	1.70791e-26	-6.28551	6.07058e-28
-5.81398	1.83764e-26	-6.28387	6.57602e-28
-5.81234	1.97693e-26	-6.28223	7.12247e-28
-5.8107	2.12647e-26	-6.28059	7.71304e-28
-5.80906	2.28697e-26	-6.27896	8.3512e-28
-5.80743	2.45923e-26	-6.27732	9.04066e-28
-5.80579	2.64406e-26	-6.27568	9.78544e-28
-5.80415	2.84233e-26	-6.27405	1.05898e-27
-5.80252	3.055e-26	-6.27241	1.14584e-27
-5.80088	3.28307e-26	-6.27077	1.23963e-27
-5.79924	3.52762e-26	-6.26913	1.34088e-27
-5.7976	3.78981e-26	-6.2675	1.45018e-27
-5.79597	4.07092e-26	-6.26586	1.56814e-27
-5.79433	4.37226e-26	-6.26422	1.69543e-27
-5.79269	4.69519e-26	-6.26258	1.83274e-27
-5.79105	5.04122e-26	-6.26095	1.98084e-27
-5.78942	5.41192e-26	-6.25931	2.14058e-27
-5.78778	5.80902e-26	-6.25767	2.31284e-27
-5.78614	6.2343e-26	-6.25604	2.49855e-27
-5.78451	6.68971e-26	-6.2544	2.69876e-27
-5.78287	7.17727e-26	-6.25276	2.91459e-27
-5.78123	7.69934e-26	-6.25112	3.14717e-27
-5.77959	8.25818e-26	-6.24949	3.39779e-27
-5.77796	8.85633e-26	-6.24785	3.66776e-27
-5.77632	9.49638e-26	-6.24621	3.95855e-27
-5.77468	1.01812e-25	-6.24457	4.27174e-27
-5.77304	1.09139e-25	-6.24294	4.60898e-27
-5.77141	1.16975e-25	-6.2413	4.97207e-27
-5.76977	1.25355e-25	-6.23966	5.36298e-27
-5.76813	1.34315e-25	-6.23803	5.78376e-27
-5.7665	1.43895e-25	-6.23639	6.2366e-27
-5.76486	1.54136e-25	-6.23475	6.72385e-27
-5.76322	1.65085e-25	-6.23311	7.24802e-27
-5.76158	1.76785e-25	-6.23148	7.81187e-27
-5.75995	1.89288e-25	-6.22984	8.41829e-27
-5.75831	2.02646e-25	-6.2282	9.07036e-27
-5.75667	2.16914e-25	-6.22656	9.77143e-27
-5.75503	2.32155e-25	-6.22493	1.05252e-26
-5.7534	2.48429e-25	-6.22329	1.13355e-26
-5.75176	2.65806e-25	-6.22165	1.22063e-26
-5.75012	2.84359e-25	-6.22002	1.3142e-26
-5.74849	3.04164e-25	-6.21838	1.41473e-26
-5.74685	3.25305e-25	-6.21674	1.52272e-26
-5.74521	3.47866e-25	-6.2151	1.6387e-26
-5.74357	3.7194e-25	-6.21347	1.76326e-26
-5.74194	3.97626e-25	-6.21183	1.89698e-26
-5.7403	4.25024e-25	-6.21019	2.04056e-26
-5.73866	4.54245e-25	-6.20855	2.19469e-26
-5.73702	4.85406e-25	-6.20692	2.36013e-26
-5.73539	5.1863e-25	-6.20528	2.53767e-26
-5.73375	5.5405e-25	-6.20364	2.72815e-26
-5.73211	5.91815e-25	-6.20201	2.93251e-26
-5.73048	6.32063e-25	-6.20037	3.15167e-26
-5.72884	6.74958e-25	-6.19873	3.38674e-26
-5.7272	7.20671e-25	-6.19709	3.63882e-26
-5.72556	7.69369e-25	-6.19546	3.90906e-26
-5.72393	8.21242e-25	-6.19382	4.19877e-26
-5.72229	8.76493e-25	-6.19218	4.50935e-26
-5.72065	9.35331e-25	-6.19054	4.84223e-26
-5.71901	9.97976e-25	-6.18891	5.19891e-26
-5.71738	1.06468e-24	-6.18727	5.58103e-26
-5.71574	1.13568e-24	-6.18563	5.99042e-26
-5.7141	1.21127e-24	-6.18399	6.42888e-26
-5.71247	1.2917e-24	-6.18236	6.8984e-26
-5.71083	1.3773e-24	-6.18072	7.40118e-26
-5.70919	1.46838e-24	-6.17908	7.93946e-26
-5.70755	1.56526e-24	-6.17745	8.51571e-26
-5.70592	1.66831e-24	-6.17581	9.13254e-26
-5.70428	1.77789e-24	-6.17417	9.79271e-26
-5.70264	1.89441e-24	-6.17253	1.04991e-25
-5.701	2.0183e-24	-6.1709	1.12549e-25
-5.69937	2.15001e-24	-6.16926	1.20633e-25
-5.69773	2.29002e-24	-6.16762	1.2928e-25
-5.69609	2.43883e-24	-6.16598	1.38526e-25
-5.69446	2.59696e-24	-6.16435	1.48414e-25
-5.69282	2.76499e-24	-6.16271	1.58985e-25
-5.69118	2.9435e-24	-6.16107	1.70285e-25
-5.68954	3.13312e-24	-6.15944	1.82364e-25
-5.68791	3.33449e-24	-6.1578	1.95274e-25
-5.68627	3.54834e-24	-6.15616	2.09069e-25
-5.68463	3.7754e-24	-6.15452	2.23807e-25
-5.68299	4.01647e-24	-6.15289	2.39551e-25
-5.68136	4.27238e-24	-6.15125	2.56367e-25
-5.67972	4.54401e-24	-6.14961	2.74325e-25
-5.67808	4.83229e-24	-6.14797	2.93501e-25
-5.67645	5.13821e-24	-6.14634	3.13974e-25
-5.67481	5.4628e-24	-6.1447	3.35828e-25
-5.67317	5.80714e-24	-6.14306	3.59157e-25
-5.67153	6.17234e-24	-6.14143	3.84058e-25
-5.6699	6.55966e-24	-6.13979	4.10628e-25
-5.66826	6.9704e-24	-6.13815	4.38976e-25
-5.66662	7.40583e-24	-6.13651	4.6922e-25
-5.66498	7.86751e-24	-6.13488	5.01478e-25
-5.66335	8.3569e-24	-6.13324	5.35884e-25
-5.66171	8.87558e-24	-6.1316	5.72572e-25
-5.66007	9.42531e-24	-6.12996	6.11686e-25
-5.65844	1.00078e-23	-6.12833	6.53383e-25
-5.6568	1.0625e-23	-6.12669	6.9783e-25
-5.65516	1.12789e-23	-6.12505	7.45211e-25
-5.65352	1.19714e-23	-6.12342	7.95703e-25
-5.65189	1.27048e-23	-6.12178	8.495e-25
-5.65025	1.34813e-23	-6.12014	9.06822e-25
-5.64861	1.43036e-23	-6.1185	9.67877e-25
-5.64697	1.5174e-23	-6.11687	1.03291e-24
-5.64534	1.60954e-23	-6.11523	1.10217e-24
-5.6437	1.70706e-23	-6.11359	1.17591e-24
-5.64206	1.81027e-23	-6.11195	1.25442e-24
-5.64042	1.91948e-23	-6.11032	1.33799e-24
-5.63879	2.03503e-23	-6.10868	1.42696e-24
-5.63715	2.15727e-23	-6.10704	1.52164e-24
-5.63551	2.28657e-23	-6.10541	1.6224e-24
-5.63388	2.42332e-23	-6.10377	1.72961e-24
-5.63224	2.56791e-23	-6.10213	1.84367e-24
-5.6306	2.72078e-23	-6.10049	1.96499e-24
-5.62896	2.88241e-23	-6.09886	2.09403e-24
-5.62733	3.05325e-23	-6.09722	2.23126e-24
-5.62569	3.23382e-23	-6.09558	2.37716e-24
-5.62405	3.42465e-23	-6.09394	2.53227e-24
-5.62241	3.62632e-23	-6.09231	2.69714e-24
-5.62078	3.8394e-23	-6.09067	2.87241e-24
-5.61914	4.0645e-23	-6.08903	3.05868e-24
-5.6175	4.30228e-23	-6.0874	3.25663e-24
-5.61587	4.5534e-23	-6.08576	3.46695e-24
-5.61423	4.81858e-23	-6.08412	3.69038e-24
-5.61259	5.09858e-23	-6.08248	3.92772e-24
-5.61095	5.39419e-23	-6.08085	4.1798e-24
-5.60932	5.70621e-23	-6.07921	4.4475e-24
-5.60768	6.0356e-23	-6.07757	4.73175e-24
-5.60604	6.38317e-23	-6.07593	5.03348e-24
-5.6044	6.75e-23	-6.0743	5.35377e-24
-5.60277	7.13706e-23	-6.07266	5.69377e-24
-5.60113	7.54545e-23	-6.07102	6.05463e-24
-5.59949	7.97622e-23	-6.06939	6.43756e-24
-5.59786	8.43058e-23	-6.06775	6.84386e-24
-5.59622	8.90978e-23	-6.06611	7.27489e-24
-5.59458	9.41506e-23	-6.06447	7.73213e-24
-5.59294	9.94775e-23	-6.06284	8.21713e-24
-5.59131	1.05093e-22	-6.0612	8.73146e-24
-5.58967	1.11012e-22	-6.05956	9.27686e-24
-5.58803	1.1725e-22	-6.05792	9.85499e-24
-5.58639	1.23825e-22	-6.05629	1.04678e-23
-5.58476	1.30754e-22	-6.05465	1.11175e-23
-5.58312	1.38054e-22	-6.05301	1.1806e-23
-5.58148	1.45745e-22	-6.05138	1.25357e-23
-5.57985	1.53846e-22	-6.04974	1.33089e-23
-5.57821	1.62379e-22	-6.0481	1.41281e-23
-5.57657	1.71364e-22	-6.04646	1.49958e-23
-5.57493	1.80825e-22	-6.04483	1.5915e-23
-5.5733	1.90786e-22	-6.04319	1.68885e-23
-5.57166	2.01271e-22	-6.04155	1.79194e-23
-5.57002	2.12306e-22	-6.03991	1.90108e-23
-5.56838	2.23919e-22	-6.03828	2.01662e-23
-5.56675	2.36142e-22	-6.03664	2.13892e-23
-5.56511	2.49003e-22	-6.035	2.26836e-23
-5.56347	2.62534e-22	-6.03337	2.40536e-23
-5.56184	2.76772e-22	-6.03173	2.55033e-23
-5.5602	2.91747e-22	-6.03009	2.70373e-23
-5.55856	3.07497e-22	-6.02845	2.86602e-23
-5.55692	3.24059e-22	-6.02682	3.03768e-23
-5.55529	3.41474e-22	-6.02518	3.21925e-23
-5.55365	3.59782e-22	-6.02354	3.41128e-23
-5.55201	3.79026e-22	-6.0219	3.61432e-23
-5.55037	3.99252e-22	-6.02027	3.82899e-23
-5.54874	4.20508e-22	-6.01863	4.05591e-23
-5.5471	4.42847e-22	-6.01699	4.29575e-23
-5.54546	4.66317e-22	-6.01536	4.54923e-23
-5.54383	4.9098e-22	-6.01372	4.81715e-23
-5.54219	5.16888e-22	-6.01208	5.10025e-23
-5.54055	5.44105e-22	-6.01044	5.39937e-23
-5.53891	5.72687e-22	-6.00881	5.71542e-23
-5.53728	6.02702e-22	-6.00717	6.04919e-23
-5.53564	6.34223e-22	-6.00553	6.40174e-23
-5.534	6.67313e-22	-6.00389	6.77405e-23
-5.53236	7.02045e-22	-6.00226	7.16723e-23
-5.53073	7.38502e-22	-6.00062	7.58231e-23
-5.52909	7.76758e-22	-5.99898	8.02046e-23
-5.52745	8.16907e-22	-5.99735	8.48287e-23
-5.52582	8.59033e-22	-5.99571	8.9709e-23
-5.52418	9.03235e-22	-5.99407	9.48597e-23
-5.52254	9.49596e-22	-5.99243	1.00295e-22
-5.5209	9.98237e-22	-5.9908	1.06031e-22
-5.51927	1.04925e-21	-5.98916	1.12081e-22
-5.51763	1.10275e-21	-5.98752	1.18463e-22
-5.51599	1.15885e-21	-5.98588	1.25194e-22
-5.51435	1.21768e-21	-5.98425	1.32293e-22
-5.51272	1.27934e-21	-5.98261	1.39779e-22
-5.51108	1.34397e-21	-5.98097	1.47672e-22
-5.50944	1.4117e-21	-5.97934	1.55991e-22
-5.50781	1.48267e-21	-5.9777	1.6476e-22
-5.50617	1.55704e-21	-5.97606	1.74002e-22
-5.50453	1.63495e-21	-5.97442	1.8374e-22
-5.50289	1.71657e-21	-5.97279	1.94003e-22
-5.50126	1.80208e-21	-5.97115	2.04817e-22
-5.49962	1.89164e-21	-5.96951	2.16211e-22
-5.49798	1.98544e-21	-5.96787	2.28212e-22
-5.49634	2.08366e-21	-5.96624	2.40854e-22
-5.49471	2.18652e-21	-5.9646	2.54167e-22
-5.49307	2.2942e-21	-5.96296	2.68186e-22
-5.49143	2.40692e-21	-5.96133	2.82948e-22
-5.4898	2.52489e-21	-5.95969	2.98489e-22
-5.48816	2.64833e-21	-5.95805	3.14845e-22
-5.48652	2.7775e-21	-5.95641	3.32061e-22
-5.48488	2.91265e-21	-5.95478	3.50177e-22
-5.48325	3.05402e-21	-5.95314	3.69241e-22
-5.48161	3.20191e-21	-5.9515	3.89301e-22
-5.47997	3.35659e-21	-5.94986	4.10408e-22
-5.47833	3.51838e-21	-5.94823	4.32613e-22
-5.4767	3.68759e-21	-5.94659	4.55968e-22
-5.47506	3.86452e-21	-5.94495	4.80533e-22
-5.47342	4.04954e-21	-5.94332	5.06367e-22
-5.47178	4.24294e-21	-5.94168	5.33531e-22
-5.47015	4.44512e-21	-5.94004	5.62093e-22
-5.46851	4.65642e-21	-5.9384	5.92118e-22
-5.46687	4.87719e-21	-5.93677	6.23676e-22
-5.46524	5.10788e-21	-5.93513	6.56844e-22
-5.4636	5.34886e-21	-5.93349	6.91696e-22
-5.46196	5.60064e-21	-5.93185	7.2831e-22
-5.46032	5.86356e-21	-5.93022	7.66786e-22
-5.45869	6.13819e-21	-5.92858	8.07218e-22
-5.45705	6.42501e-21	-5.92694	8.49689e-22
-5.45541	6.72453e-21	-5.92531	8.94293e-22
-5.45377	7.03728e-21	-5.92367	9.4114e-22
-5.45214	7.36384e-21	-5.92203	9.90341e-22
-5.4505	7.70473e-21	-5.92039	1.042e-21
-5.44886	8.06062e-21	-5.91876	1.09624e-21
-5.44723	8.43199e-21	-5.91712	1.15318e-21
-5.44559	8.81952e-21	-5.91548	1.21294e-21
-5.44395	9.22384e-21	-5.91384	1.27566e-21
-5.44231	9.64567e-21	-5.91221	1.34148e-21
-5.44068	1.00857e-20	-5.91057	1.41053e-21
-5.43904	1.05446e-20	-5.90893	1.48297e-21
-5.4374	1.10232e-20	-5.9073	1.55898e-21
-5.43576	1.15223e-20	-5.90566	1.63872e-21
-5.43413	1.20427e-20	-5.90402	1.72236e-21
-5.43249	1.25853e-20	-5.90238	1.81007e-21
-5.43085	1.3151e-20	-5.90075	1.90206e-21
-5.42922	1.37408e-20	-5.89911	1.99851e-21
-5.42758	1.43557e-20	-5.89747	2.09965e-21
-5.42594	1.49964e-20	-5.89583	2.20567e-21
-5.4243	1.5664e-20	-5.8942	2.31678e-21
-5.42267	1.63597e-20	-5.89256	2.43324e-21
-5.42103	1.70844e-20	-5.89092	2.55528e-21
-5.41939	1.78394e-20	-5.88928	2.68314e-21
-5.41775	1.86257e-20	-5.88765	2.81709e-21
-5.41612	1.94446e-20	-5.88601	2.95742e-21
-5.41448	2.02973e-20	-5.88437	3.10444e-21
-5.41284	2.11852e-20	-5.88274	3.25845e-21
-5.41121	2.21095e-20	-5.8811	3.41973e-21
-5.40957	2.30717e-20	-5.87946	3.58861e-21
-5.40793	2.40735e-20	-5.87782	3.76545e-21
-5.40629	2.51162e-20	-5.87619	3.95062e-21
-5.40466	2.62014e-20	-5.87455	4.14449e-21
-5.40302	2.73307e-20	-5.87291	4.34743e-21
-5.40138	2.85057e-20	-5.87127	4.5598e-21
-5.39974	2.97281e-20	-5.86964	4.78205e-21
-5.39811	3.09997e-20	-5.868	5.01462e-21
-5.39647	3.23223e-20	-5.86636	5.25792e-21
-5.39483	3.36977e-20	-5.86473	5.51248e-21
-5.3932	3.51282e-20	-5.86309	5.77869e-21
-5.39156	3.66155e-20	-5.86145	6.05719e-21
-5.38992	3.81619e-20	-5.85981	6.34851e-21
-5.38828	3.97695e-20	-5.85818	6.6531e-21
-5.38665	4.14403e-20	-5.85654	6.97166e-21
-5.38501	4.31769e-20	-5.8549	7.3047e-21
-5.38337	4.49814e-20	-5.85326	7.65285e-21
-5.38173	4.68568e-20	-5.85163	8.01696e-21
-5.3801	4.88056e-20	-5.84999	8.39748e-21
-5.37846	5.08306e-20	-5.84835	8.79515e-21
-5.37682	5.29338e-20	-5.84672	9.21066e-21
-5.37519	5.51185e-20	-5.84508	9.64483e-21
-5.37355	5.73869e-20	-5.84344	1.00985e-20
-5.37191	5.97431e-20	-5.8418	1.05723e-20
-5.37027	6.21893e-20	-5.84017	1.10672e-20
-5.36864	6.47291e-20	-5.83853	1.15841e-20
-5.367	6.73656e-20	-5.83689	1.21239e-20
-5.36536	7.01025e-20	-5.83525	1.26877e-20
-5.36372	7.2944e-20	-5.83362	1.32764e-20
-5.36209	7.58922e-20	-5.83198	1.3891e-20
-5.36045	7.89512e-20	-5.83034	1.45326e-20
-5.35881	8.21247e-20	-5.82871	1.52024e-20
-5.35718	8.54175e-20	-5.82707	1.59015e-20
-5.35554	8.88332e-20	-5.82543	1.66312e-20
-5.3539	9.23764e-20	-5.82379	1.73926e-20
-5.35226	9.6052e-20	-5.82216	1.8187e-20
-5.35063	9.9864e-20	-5.82052	1.90156e-20
-5.34899	1.03816e-19	-5.81888	1.98801e-20
-5.34735	1.07913e-19	-5.81724	2.07818e-20
-5.34571	1.12161e-19	-5.81561	2.17221e-20
-5.34408	1.16564e-19	-5.81397	2.27027e-20
-5.34244	1.21127e-19	-5.81233	2.37253e-20
-5.3408	1.25857e-19	-5.8107	2.47915e-20
-5.33917	1.30758e-19	-5.80906	2.59031e-20
-5.33753	1.35836e-19	-5.80742	2.7062e-20
-5.33589	1.41097e-19	-5.80578	2.827e-20
-5.33425	1.46547e-19	-5.80415	2.95289e-20
-5.33262	1.52191e-19	-5.80251	3.08409e-20
-5.33098	1.58037e-19	-5.80087	3.22084e-20
-5.32934	1.64091e-19	-5.79923	3.36334e-20
-5.3277	1.70359e-19	-5.7976	3.51179e-20
-5.32607	1.7685e-19	-5.79596	3.66641e-20
-5.32443	1.83572e-19	-5.79432	3.82742e-20
-5.32279	1.90529e-19	-5.79269	3.9951e-20
-5.32116	1.9773e-19	-5.79105	4.16974e-20
-5.31952	2.05182e-19	-5.78941	4.35159e-20
-5.31788	2.12893e-19	-5.78777	4.54094e-20
-5.31624	2.20872e-19	-5.78614	4.73805e-20
-5.31461	2.29127e-19	-5.7845	4.94324e-20
-5.31297	2.37667e-19	-5.78286	5.15682e-20
-5.31133	2.46502e-19	-5.78122	5.37913e-20
-5.30969	2.55637e-19	-5.77959	5.61052e-20
-5.30806	2.65086e-19	-5.77795	5.85127e-20
-5.30642	2.74856e-19	-5.77631	6.10174e-20
-5.30478	2.84957e-19	-5.77468	6.36236e-20
-5.30315	2.95398e-19	-5.77304	6.6336e-20
-5.30151	3.06191e-19	-5.7714	6.91565e-20
-5.29987	3.17347e-19	-5.76976	7.20901e-20
-5.29823	3.28876e-19	-5.76813	7.51397e-20
-5.2966	3.40793e-19	-5.76649	7.83106e-20
-5.29496	3.53108e-19	-5.76485	8.16076e-20
-5.29332	3.65831e-19	-5.76321	8.50353e-20
-5.29168	3.78976e-19	-5.76158	8.85989e-20
-5.29005	3.92553e-19	-5.75994	9.23027e-20
-5.28841	4.0658e-19	-5.7583	9.61524e-20
-5.28677	4.21059e-19	-5.75667	1.00153e-19
-5.28513	4.36014e-19	-5.75503	1.0431e-19
-5.2835	4.51457e-19	-5.75339	1.0863e-19
-5.28186	4.67397e-19	-5.75175	1.13118e-19
-5.28022	4.83851e-19	-5.75012	1.1778e-19
-5.27859	5.00832e-19	-5.74848	1.22623e-19
-5.27695	5.1836e-19	-5.74684	1.27654e-19
-5.27531	5.36444e-19	-5.7452	1.3288e-19
-5.27367	5.55107e-19	-5.74357	1.38307e-19
-5.27204	5.74355e-19	-5.74193	1.4394e-19
-5.2704	5.94215e-19	-5.74029	1.49787e-19
-5.26876	6.14703e-19	-5.73866	1.55857e-19
-5.26712	6.35839e-19	-5.73702	1.62156e-19
-5.26549	6.57639e-19	-5.73538	1.68694e-19
-5.26385	6.80119e-19	-5.73374	1.75481e-19
-5.26221	7.033e-19	-5.73211	1.82525e-19
-5.26058	7.27191e-19	-5.73047	1.89831e-19
-5.25894	7.51826e-19	-5.72883	1.97411e-19
-5.2573	7.77218e-19	-5.72719	2.05276e-19
-5.25566	8.03385e-19	-5.72556	2.13434e-19
-5.25403	8.30351e-19	-5.72392	2.21898e-19
-5.25239	8.58139e-19	-5.72228	2.30675e-19
-5.25075	8.86763e-19	-5.72065	2.39776e-19
-5.24911	9.16255e-19	-5.71901	2.49214e-19
-5.24748	9.46626e-19	-5.71737	2.59e-19
-5.24584	9.77912e-19	-5.71573	2.69149e-19
-5.2442	1.01014e-18	-5.7141	2.7967e-19
-5.24257	1.04331e-18	-5.71246	2.90571e-19
-5.24093	1.07747e-18	-5.71082	3.01864e-19
-5.23929	1.11263e-18	-5.70918	3.13566e-19
-5.23765	1.14883e-18	-5.70755	3.25694e-19
-5.23602	1.18609e-18	-5.70591	3.3826e-19
-5.23438	1.22444e-18	-5.70427	3.51279e-19
-5.23274	1.26391e-18	-5.70264	3.64764e-19
-5.2311	1.30453e-18	-5.701	3.78732e-19
-5.22947	1.34632e-18	-5.69936	3.93197e-19
-5.22783	1.38932e-18	-5.69772	4.08178e-19
-5.22619	1.43354e-18	-5.69609	4.23692e-19
-5.22456	1.47903e-18	-5.69445	4.39758e-19
-5.22292	1.52581e-18	-5.69281	4.56389e-19
-5.22128	1.5739e-18	-5.69117	4.73607e-19
-5.21964	1.62335e-18	-5.68954	4.9143e-19
-5.21801	1.67418e-18	-5.6879	5.09878e-19
-5.21637	1.72643e-18	-5.68626	5.28977e-19
-5.21473	1.78013e-18	-5.68463	5.48743e-19
-5.21309	1.83532e-18	-5.68299	5.69189e-19
-5.21146	1.89204e-18	-5.68135	5.90335e-19
-5.20982	1.95033e-18	-5.67971	6.12203e-19
-5.20818	2.01022e-18	-5.67808	6.3483e-19
-5.20655	2.07172e-18	-5.67644	6.5823e-19
-5.20491	2.1349e-18	-5.6748	6.82435e-19
-5.20327	2.19979e-18	-5.67316	7.07472e-19
-5.20163	2.26643e-18	-5.67153	7.33351e-19
-5.2	2.33484e-18	-5.66989	7.60103e-19
-5.19836	2.40509e-18	-5.66825	7.87765e-19
-5.19672	2.47722e-18	-5.66662	8.16358e-19
-5.19508	2.55127e-18	-5.66498	8.45918e-19
-5.19345	2.62727e-18	-5.66334	8.76467e-19
-5.19181	2.70528e-18	-5.6617	9.0804e-19
-5.19017	2.78532e-18	-5.66007	9.40665e-19
-5.18854	2.86742e-18	-5.65843	9.74371e-19
-5.1869	2.95164e-18	-5.65679	1.0092e-18
-5.18526	3.03802e-18	-5.65515	1.04518e-18
-5.18362	3.12662e-18	-5.65352	1.08237e-18
-5.18199	3.21749e-18	-5.65188	1.12077e-18
-5.18035	3.31068e-18	-5.65024	1.16041e-18
-5.17871	3.40622e-18	-5.64861	1.20132e-18
-5.17707	3.50417e-18	-5.64697	1.24357e-18
-5.17544	3.6046e-18	-5.64533	1.2872e-18
-5.1738	3.70755e-18	-5.64369	1.33224e-18
-5.17216	3.81306e-18	-5.64206	1.37873e-18
-5.17053	3.92116e-18	-5.64042	1.42672e-18
-5.16889	4.03191e-18	-5.63878	1.47624e-18
-5.16725	4.14538e-18	-5.63714	1.52733e-18
-5.16561	4.26163e-18	-5.63551	1.58006e-18
-5.16398	4.38069e-18	-5.63387	1.63446e-18
-5.16234	4.50265e-18	-5.63223	1.69058e-18
-5.1607	4.62755e-18	-5.6306	1.74848e-18
-5.15906	4.75545e-18	-5.62896	1.80821e-18
-5.15743	4.8864e-18	-5.62732	1.8698e-18
-5.15579	5.02043e-18	-5.62568	1.93332e-18
-5.15415	5.15761e-18	-5.62405	1.99883e-18
-5.15252	5.29798e-18	-5.62241	2.06638e-18
-5.15088	5.44162e-18	-5.62077	2.13604e-18
-5.14924	5.58861e-18	-5.61913	2.20787e-18
-5.1476	5.739e-18	-5.6175	2.28187e-18
-5.14597	5.89279e-18	-5.61586	2.3581e-18
-5.14433	6.05008e-18	-5.61422	2.43665e-18
-5.14269	6.21098e-18	-5.61258	2.51762e-18
-5.14105	6.37554e-18	-5.61095	2.60107e-18
-5.13942	6.54387e-18	-5.60931	2.68703e-18
-5.13778	6.7159e-18	-5.60767	2.77557e-18
-5.13614	6.89181e-18	-5.60604	2.86679e-18
-5.13451	7.07159e-18	-5.6044	2.96074e-18
-5.13287	7.25523e-18	-5.60276	3.05751e-18
-5.13123	7.44306e-18	-5.60112	3.15714e-18
-5.12959	7.63487e-18	-5.59949	3.25971e-18
-5.12796	7.83085e-18	-5.59785	3.36533e-18
-5.12632	8.03108e-18	-5.59621	3.4741e-18
-5.12468	8.23553e-18	-5.59457	3.58607e-18
-5.12304	8.44433e-18	-5.59294	3.70131e-18
-5.12141	8.65758e-18	-5.5913	3.81991e-18
-5.11977	8.87537e-18	-5.58966	3.94196e-18
-5.11813	9.09766e-18	-5.58803	4.06758e-18
-5.11649	9.32455e-18	-5.58639	4.19685e-18
-5.11486	9.5562e-18	-5.58475	4.32988e-18
-5.11322	9.7925e-18	-5.58311	4.46671e-18
-5.11158	1.00337e-17	-5.58148	4.60739e-18
-5.10995	1.02798e-17	-5.57984	4.75202e-18
-5.10831	1.05307e-17	-5.5782	4.90077e-18
-5.10667	1.07867e-17	-5.57656	5.0538e-18
-5.10503	1.10477e-17	-5.57493	5.21115e-18
-5.1034	1.1314e-17	-5.57329	5.37286e-18
-5.10176	1.15854e-17	-5.57165	5.53914e-18
-5.10012	1.18621e-17	-5.57002	5.71008e-18
-5.09848	1.21442e-17	-5.56838	5.88578e-18
-5.09685	1.24318e-17	-5.56674	6.06634e-18
-5.09521	1.27248e-17	-5.5651	6.25187e-18
-5.09357	1.30234e-17	-5.56347	6.44252e-18
-5.09194	1.33277e-17	-5.56183	6.63841e-18
-5.0903	1.36376e-17	-5.56019	6.83962e-18
-5.08866	1.39534e-17	-5.55855	7.04633e-18
-5.08702	1.42748e-17	-5.55692	7.25874e-18
-5.08539	1.46023e-17	-5.55528	7.47684e-18
-5.08375	1.49356e-17	-5.55364	7.70086e-18
-5.08211	1.52751e-17	-5.55201	7.93089e-18
-5.08047	1.56207e-17	-5.55037	8.16709e-18
-5.07884	1.59723e-17	-5.54873	8.40956e-18
-5.0772	1.63302e-17	-5.54709	8.65857e-18
-5.07556	1.66942e-17	-5.54546	8.91417e-18
-5.07393	1.70647e-17	-5.54382	9.17636e-18
-5.07229	1.74415e-17	-5.54218	9.44534e-18
-5.07065	1.7825e-17	-5.54054	9.72139e-18
-5.06901	1.82149e-17	-5.53891	1.00048e-17
-5.06738	1.86114e-17	-5.53727	1.02954e-17
-5.06574	1.90146e-17	-5.53563	1.05936e-17
-5.0641	1.94242e-17	-5.534	1.08994e-17
-5.06246	1.98405e-17	-5.53236	1.12132e-17
-5.06083	2.02635e-17	-5.53072	1.15349e-17
-5.05919	2.06933e-17	-5.52908	1.18649e-17
-5.05755	2.11297e-17	-5.52745	1.22032e-17
-5.05592	2.15734e-17	-5.52581	1.25501e-17
-5.05428	2.20239e-17	-5.52417	1.29057e-17
-5.05264	2.24816e-17	-5.52253	1.32701e-17
-5.051	2.29463e-17	-5.5209	1.36437e-17
-5.04937	2.34184e-17	-5.51926	1.40267e-17
-5.04773	2.38977e-17	-5.51762	1.44192e-17
-5.04609	2.43839e-17	-5.51599	1.48214e-17
-5.04445	2.48773e-17	-5.51435	1.52335e-17
-5.04282	2.53779e-17	-5.51271	1.56557e-17
-5.04118	2.58858e-17	-5.51107	1.60882e-17
-5.03954	2.64011e-17	-5.50944	1.65312e-17
-5.03791	2.69237e-17	-5.5078	1.6985e-17
-5.03627	2.74536e-17	-5.50616	1.74498e-17
-5.03463	2.79907e-17	-5.50452	1.79257e-17
-5.03299	2.85355e-17	-5.50289	1.84127e-17
-5.03136	2.90876e-17	-5.50125	1.89112e-17
-5.02972	2.96473e-17	-5.49961	1.94216e-17
-5.02808	3.02145e-17	-5.49798	1.99443e-17
-5.02644	3.0789e-17	-5.49634	2.0479e-17
-5.02481	3.13709e-17	-5.4947	2.10263e-17
-5.02317	3.19602e-17	-5.49306	2.15863e-17
-5.02153	3.25566e-17	-5.49143	2.21595e-17
-5.0199	3.31608e-17	-5.48979	2.27458e-17
-5.01826	3.37724e-17	-5.48815	2.33455e-17
-5.01662	3.43912e-17	-5.48651	2.39591e-17
-5.01498	3.50175e-17	-5.48488	2.45867e-17
-5.01335	3.56512e-17	-5.48324	2.52284e-17
-5.01171	3.62922e-17	-5.4816	2.58845e-17
-5.01007	3.69405e-17	-5.47997	2.65557e-17
-5.00843	3.75964e-17	-5.47833	2.72417e-17
-5.0068	3.82601e-17	-5.47669	2.7943e-17
-5.00516	3.89311e-17	-5.47505	2.866e-17
-5.00352	3.96097e-17	-5.47342	2.93931e-17
-5.00189	4.02953e-17	-5.47178	3.01423e-17
-5.00025	4.09881e-17	-5.47014	3.09078e-17
-4.99861	4.16878e-17	-5.4685	3.16898e-17
-4.99697	4.23945e-17	-5.46687	3.24891e-17
-4.99534	4.31083e-17	-5.46523	3.33058e-17
-4.9937	4.38284e-17	-5.46359	3.41398e-17
-4.99206	4.45556e-17	-5.46196	3.49916e-17
-4.99042	4.52897e-17	-5.46032	3.58616e-17
-4.98879	4.60302e-17	-5.45868	3.67498e-17
-4.98715	4.67777e-17	-5.45704	3.76567e-17
-4.98551	4.7532e-17	-5.45541	3.85827e-17
-4.98388	4.8293e-17	-5.45377	3.9528e-17
-4.98224	4.90604e-17	-5.45213	4.0493e-17
-4.9806	4.98338e-17	-5.45049	4.14778e-17
-4.97896	5.06135e-17	-5.44886	4.24831e-17
-4.97733	5.13991e-17	-5.44722	4.3509e-17
-4.97569	5.21903e-17	-5.44558	4.45557e-17
-4.97405	5.29876e-17	-5.44395	4.56236e-17
-4.97241	5.37903e-17	-5.44231	4.67132e-17
-4.97078	5.45977e-17	-5.44067	4.78246e-17
-4.96914	5.54108e-17	-5.43903	4.8958e-17
-4.9675	5.62302e-17	-5.4374	5.01141e-17
-4.96587	5.70543e-17	-5.43576	5.12931e-17
-4.96423	5.78842e-17	-5.43412	5.2495e-17
-4.96259	5.87187e-17	-5.43248	5.37207e-17
-4.96095	5.95585e-17	-5.43085	5.49705e-17
-4.95932	6.04025e-17	-5.42921	5.62443e-17
-4.95768	6.12512e-17	-5.42757	5.75422e-17
-4.95604	6.2103e-17	-5.42594	5.88657e-17
-4.9544	6.2959e-17	-5.4243	6.02142e-17
-4.95277	6.38187e-17	-5.42266	6.15879e-17
-4.95113	6.4682e-17	-5.42102	6.29883e-17
-4.94949	6.55485e-17	-5.41939	6.44148e-17
-4.94786	6.64181e-17	-5.41775	6.5868e-17
-4.94622	6.72903e-17	-5.41611	6.73478e-17
-4.94458	6.81656e-17	-5.41447	6.88548e-17
-4.94294	6.90436e-17	-5.41284	7.0389e-17
-4.94131	6.99242e-17	-5.4112	7.1951e-17
-4.93967	7.08074e-17	-5.40956	7.35417e-17
-4.93803	7.16916e-17	-5.40793	7.51606e-17
-4.93639	7.25769e-17	-5.40629	7.68088e-17
-4.93476	7.34643e-17	-5.40465	7.84858e-17
-4.93312	7.43527e-17	-5.40301	8.01931e-17
-4.93148	7.52411e-17	-5.40138	8.19302e-17
-4.92984	7.61306e-17	-5.39974	8.36977e-17
-4.92821	7.7019e-17	-5.3981	8.54954e-17
-4.92657	7.7908e-17	-5.39646	8.73246e-17
-4.92493	7.87964e-17	-5.39483	8.91851e-17
-4.9233	7.96827e-17	-5.39319	9.10775e-17
-4.92166	8.05686e-17	-5.39155	9.30013e-17
-4.92002	8.14538e-17	-5.38992	9.4958e-17
-4.91838	8.23376e-17	-5.38828	9.69472e-17
-4.91675	8.32197e-17	-5.38664	9.89693e-17
-4.91511	8.40998e-17	-5.385	1.01025e-16
-4.91347	8.49772e-17	-5.38337	1.03115e-16
-4.91183	8.5851e-17	-5.38173	1.05238e-16
-4.9102	8.67222e-17	-5.38009	1.07397e-16
-4.90856	8.75902e-17	-5.37845	1.09589e-16
-4.90692	8.84535e-17	-5.37682	1.11817e-16
-4.90529	8.93132e-17	-5.37518	1.14079e-16
-4.90365	9.01671e-17	-5.37354	1.16377e-16
-4.90201	9.10153e-17	-5.37191	1.18712e-16
-4.90037	9.18582e-17	-5.37027	1.21083e-16
-4.89874	9.26938e-17	-5.36863	1.2349e-16
-4.8971	9.35237e-17	-5.36699	1.25935e-16
-4.89546	9.43483e-17	-5.36536	1.28417e-16
-4.89382	9.51661e-17	-5.36372	1.30936e-16
-4.89219	9.59746e-17	-5.36208	1.33493e-16
-4.89055	9.67751e-17	-5.36044	1.36088e-16
-4.88891	9.75684e-17	-5.35881	1.38721e-16
-4.88728	9.83533e-17	-5.35717	1.41393e-16
-4.88564	9.91298e-17	-5.35553	1.44103e-16
-4.884	9.98948e-17	-5.3539	1.46851e-16
-4.88236	1.0065e-16	-5.35226	1.49639e-16
-4.88073	1.01395e-16	-5.35062	1.52467e-16
-4.87909	1.02128e-16	-5.34898	1.55334e-16
-4.87745	1.02852e-16	-5.34735	1.58241e-16
-4.87581	1.03562e-16	-5.34571	1.61189e-16
-4.87418	1.04262e-16	-5.34407	1.64177e-16
-4.87254	1.04947e-16	-5.34243	1.67206e-16
-4.8709	1.05621e-16	-5.3408	1.70275e-16
-4.86927	1.06281e-16	-5.33916	1.73386e-16
-4.86763	1.06925e-16	-5.33752	1.76538e-16
-4.86599	1.07558e-16	-5.33589	1.79731e-16
-4.86435	1.08173e-16	-5.33425	1.82966e-16
-4.86272	1.08772e-16	-5.33261	1.86242e-16
-4.86108	1.09356e-16	-5.33097	1.89561e-16
-4.85944	1.09922e-16	-5.32934	1.92922e-16
-4.8578	1.10471e-16	-5.3277	1.96325e-16
-4.85617	1.11003e-16	-5.32606	1.99771e-16
-4.85453	1.11519e-16	-5.32442	2.0326e-16
-4.85289	1.12014e-16	-5.32279	2.0679e-16
-4.85126	1.12493e-16	-5.32115	2.10363e-16
-4.84962	1.12952e-16	-5.31951	2.13979e-16
-4.84798	1.13393e-16	-5.31787	2.17637e-16
-4.84634	1.13812e-16	-5.31624	2.21339e-16
-4.84471	1.14213e-16	-5.3146	2.25083e-16
-4.84307	1.1459e-16	-5.31296	2.2887e-16
-4.84143	1.14946e-16	-5.31133	2.327e-16
-4.83979	1.15278e-16	-5.30969	2.36574e-16
-4.83816	1.15588e-16	-5.30805	2.4049e-16
-4.83652	1.15876e-16	-5.30641	2.4445e-16
-4.83488	1.16137e-16	-5.30478	2.48454e-16
-4.83325	1.16374e-16	-5.30314	2.52501e-16
-4.83161	1.16588e-16	-5.3015	2.56591e-16
-4.82997	1.16777e-16	-5.29986	2.60722e-16
-4.82833	1.16943e-16	-5.29823	2.64897e-16
-4.8267	1.17082e-16	-5.29659	2.69115e-16
-4.82506	1.17196e-16	-5.29495	2.73375e-16
-4.82342	1.17287e-16	-5.29332	2.77678e-16
-4.82178	1.1735e-16	-5.29168	2.82022e-16
-4.82015	1.17385e-16	-5.29004	2.86408e-16
-4.81851	1.17389e-16	-5.2884	2.90837e-16
-4.81687	1.17367e-16	-5.28677	2.95309e-16
-4.81524	1.17314e-16	-5.28513	2.99821e-16
-4.8136	1.17228e-16	-5.28349	3.04374e-16
-4.81196	1.17115e-16	-5.28185	3.08969e-16
-4.81032	1.16972e-16	-5.28022	3.13604e-16
-4.80869	1.16795e-16	-5.27858	3.18282e-16
-4.80705	1.1659e-16	-5.27694	3.23e-16
-4.80541	1.16355e-16	-5.27531	3.27757e-16
-4.80377	1.1609e-16	-5.27367	3.32556e-16
-4.80214	1.15794e-16	-5.27203	3.37393e-16
-4.8005	1.15467e-16	-5.27039	3.42268e-16
-4.79886	1.15106e-16	-5.26876	3.47184e-16
-4.79723	1.14713e-16	-5.26712	3.52138e-16
-4.79559	1.14284e-16	-5.26548	3.5713e-16
-4.79395	1.13823e-16	-5.26384	3.62163e-16
-4.79231	1.13325e-16	-5.26221	3.67229e-16
-4.79068	1.12794e-16	-5.26057	3.72333e-16
-4.78904	1.12229e-16	-5.25893	3.77474e-16
-4.7874	1.11627e-16	-5.2573	3.82653e-16
-4.78576	1.10995e-16	-5.25566	3.87868e-16
-4.78413	1.10327e-16	-5.25402	3.93113e-16
-4.78249	1.09627e-16	-5.25238	3.98395e-16
-4.78085	1.08892e-16	-5.25075	4.03712e-16
-4.77922	1.08122e-16	-5.24911	4.09056e-16
-4.77758	1.07317e-16	-5.24747	4.14439e-16
-4.77594	1.06473e-16	-5.24583	4.19861e-16
-4.7743	1.05591e-16	-5.2442	4.25307e-16
-4.77267	1.04673e-16	-5.24256	4.30778e-16
-4.77103	1.03717e-16	-5.24092	4.36285e-16
-4.76939	1.02722e-16	-5.23929	4.41824e-16
-4.76775	1.01691e-16	-5.23765	4.4739e-16
-4.76612	1.00625e-16	-5.23601	4.52981e-16
-4.76448	9.95236e-17	-5.23437	4.58602e-16
-4.76284	9.83831e-17	-5.23274	4.64251e-16
-4.76121	9.72097e-17	-5.2311	4.69922e-16
-4.75957	9.60018e-17	-5.22946	4.75622e-16
-4.75793	9.47588e-17	-5.22782	4.81345e-16
-4.75629	9.34787e-17	-5.22619	4.87087e-16
-4.75466	9.21604e-17	-5.22455	4.92856e-16
-4.75302	9.08035e-17	-5.22291	4.98652e-16
-4.75138	8.94068e-17	-5.22128	5.04467e-16
-4.74974	8.79756e-17	-5.21964	5.10298e-16
-4.74811	8.65073e-17	-5.218	5.1615e-16
-4.74647	8.50013e-17	-5.21636	5.22019e-16
-4.74483	8.34587e-17	-5.21473	5.27905e-16
-4.74319	8.18821e-17	-5.21309	5.33803e-16
-4.74156	8.02705e-17	-5.21145	5.39723e-16
-4.73992	7.86259e-17	-5.20981	5.45652e-16
-4.73828	7.69479e-17	-5.20818	5.51587e-16
-4.73665	7.52385e-17	-5.20654	5.57549e-16
-4.73501	7.34904e-17	-5.2049	5.6351e-16
-4.73337	7.1711e-17	-5.20327	5.69481e-16
-4.73173	6.98939e-17	-5.20163	5.75474e-16
-4.7301	6.80422e-17	-5.19999	5.81472e-16
-4.72846	6.61561e-17	-5.19835	5.87464e-16
-4.72682	6.42365e-17	-5.19672	5.93467e-16
-4.72518	6.22845e-17	-5.19508	5.99481e-16
-4.72355	6.0299e-17	-5.19344	6.05484e-16
-4.72191	5.82837e-17	-5.1918	6.11503e-16
-4.72027	5.6237e-17	-5.19017	6.17521e-16
-4.71864	5.41579e-17	-5.18853	6.2353e-16
-4.717	5.2052e-17	-5.18689	6.29533e-16
-4.71536	4.99198e-17	-5.18526	6.35541e-16
-4.71372	4.7755e-17	-5.18362	6.41539e-16
-4.71209	4.55602e-17	-5.18198	6.47536e-16
-4.71045	4.3337e-17	-5.18034	6.53534e-16
-4.70881	4.10875e-17	-5.17871	6.59516e-16
-4.70717	3.88082e-17	-5.17707	6.65483e-16
-4.70554	3.65033e-17	-5.17543	6.71444e-16
-4.7039	3.41741e-17	-5.17379	6.77389e-16
-4.70226	3.18197e-17	-5.17216	6.83324e-16
-4.70063	2.94395e-17	-5.17052	6.89244e-16
-4.69899	2.70403e-17	-5.16888	6.95142e-16
-4.69735	2.46164e-17	-5.16725	7.01025e-16
-4.69571	2.21709e-17	-5.16561	7.06892e-16
-4.69408	1.97083e-17	-5.16397	7.12728e-16
-4.69244	1.72255e-17	-5.16233	7.18548e-16
-4.6908	1.47235e-17	-5.1607	7.24347e-16
-4.68916	1.22007e-17	-5.15906	7.30114e-16
-4.68753	9.65754e-18	-5.15742	7.35856e-16
-4.68589	7.09496e-18	-5.15578	7.41566e-16
-4.68425	4.51465e-18	-5.15415	7.4725e-16
-4.68262	1.9211e-18	-5.15251	7.52908e-16
-4.68098	-6.88052e-19	-5.15087	7.58535e-16
-4.67934	-3.30584e-18	-5.14924	7.64114e-16
-4.6777	-5.93928e-18	-5.1476	7.69667e-16
-4.67607	-8.58102e-18	-5.14596	7.75184e-16
-4.67443	-1.12353e-17	-5.14432	7.80654e-16
-4.67279	-1.38982e-17	-5.14269	7.86087e-16
-4.67115	-1.65678e-17	-5.14105	7.91483e-16
-4.66952	-1.92464e-17	-5.13941	7.96822e-16
-4.66788	-2.19287e-17	-5.13777	8.02119e-16
-4.66624	-2.46215e-17	-5.13614	8.0738e-16
-4.66461	-2.73158e-17	-5.1345	8.12588e-16
-4.66297	-3.00158e-17	-5.13286	8.17739e-16
-4.66133	-3.2716e-17	-5.13123	8.22848e-16
-4.65969	-3.54171e-17	-5.12959	8.27904e-16
-4.65806	-3.81189e-17	-5.12795	8.32908e-16
-4.65642	-4.08229e-17	-5.12631	8.3785e-16
-4.65478	-4.35218e-17	-5.12468	8.42734e-16
-4.65314	-4.62177e-17	-5.12304	8.47555e-16
-4.65151	-4.89049e-17	-5.1214	8.52329e-16
-4.64987	-5.15884e-17	-5.11976	8.57041e-16
-4.64823	-5.42625e-17	-5.11813	8.61674e-16
-4.6466	-5.69288e-17	-5.11649	8.66249e-16
-4.64496	-5.95857e-17	-5.11485	8.70762e-16
-4.64332	-6.22322e-17	-5.11322	8.75201e-16
-4.64168	-6.48734e-17	-5.11158	8.79573e-16
-4.64005	-6.75e-17	-5.10994	8.83876e-16
-4.63841	-7.0114e-17	-5.1083	8.88107e-16
-4.63677	-7.27113e-17	-5.10667	8.92264e-16
-4.63513	-7.52898e-17	-5.10503	8.96337e-16
-4.6335	-7.78552e-17	-5.10339	9.00338e-16
-4.63186	-8.03997e-17	-5.10175	9.0427e-16
-4.63022	-8.29258e-17	-5.10012	9.08113e-16
-4.62859	-8.54301e-17	-5.09848	9.11878e-16
-4.62695	-8.79108e-17	-5.09684	9.1556e-16
-4.62531	-9.03669e-17	-5.09521	9.19162e-16
-4.62367	-9.2801e-17	-5.09357	9.22671e-16
-4.62204	-9.52059e-17	-5.09193	9.26102e-16
-4.6204	-9.75872e-17	-5.09029	9.29438e-16
-4.61876	-9.99419e-17	-5.08866	9.32685e-16
-4.61712	-1.0227e-16	-5.08702	9.35849e-16
-4.61549	-1.04563e-16	-5.08538	9.38918e-16
-4.61385	-1.06824e-16	-5.08374	9.41893e-16
-4.61221	-1.09056e-16	-5.08211	9.44775e-16
-4.61058	-1.11256e-16	-5.08047	9.47562e-16
-4.60894	-1.13418e-16	-5.07883	9.50255e-16
-4.6073	-1.15544e-16	-5.0772	9.52848e-16
-4.60566	-1.17631e-16	-5.07556	9.55343e-16
-4.60403	-1.1968e-16	-5.07392	9.57738e-16
-4.60239	-1.21688e-16	-5.07228	9.60028e-16
-4.60075	-1.23658e-16	-5.07065	9.62219e-16
-4.59911	-1.25589e-16	-5.06901	9.64305e-16
-4.59748	-1.27476e-16	-5.06737	9.66287e-16
-4.59584	-1.29323e-16	-5.06573	9.6817e-16
-4.5942	-1.31125e-16	-5.0641	9.69942e-16
-4.59257	-1.32884e-16	-5.06246	9.71605e-16
-4.59093	-1.34596e-16	-5.06082	9.73164e-16
-4.58929	-1.36265e-16	-5.05919	9.74612e-16
-4.58765	-1.37884e-16	-5.05755	9.75956e-16
-4.58602	-1.39454e-16	-5.05591	9.77185e-16
-4.58438	-1.40972e-16	-5.05427	9.78304e-16
-4.58274	-1.42444e-16	-5.05264	9.79308e-16
-4.5811	-1.4386e-16	-5.051	9.80202e-16
-4.57947	-1.45225e-16	-5.04936	9.80981e-16
-4.57783	-1.4654e-16	-5.04772	9.8165e-16
-4.57619	-1.478e-16	-5.04609	9.82205e-16
-4.57455	-1.49002e-16	-5.04445	9.82639e-16
-4.57292	-1.50153e-16	-5.04281	9.82963e-16
-4.57128	-1.51254e-16	-5.04117	9.83167e-16
-4.56964	-1.52295e-16	-5.03954	9.83256e-16
-4.56801	-1.53276e-16	-5.0379	9.83224e-16
-4.56637	-1.54204e-16	-5.03626	9.83078e-16
-4.56473	-1.55077e-16	-5.03463	9.82811e-16
-4.56309	-1.55885e-16	-5.03299	9.82424e-16
-4.56146	-1.56641e-16	-5.03135	9.81917e-16
-4.55982	-1.57332e-16	-5.02971	9.813e-16
-4.55818	-1.57965e-16	-5.02808	9.80557e-16
-4.55654	-1.5854e-16	-5.02644	9.79695e-16
-4.55491	-1.59057e-16	-5.0248	9.78712e-16
-4.55327	-1.59515e-16	-5.02316	9.77613e-16
-4.55163	-1.59914e-16	-5.02153	9.7639e-16
-4.55	-1.60255e-16	-5.01989	9.75051e-16
-4.54836	-1.60531e-16	-5.01825	9.73592e-16
-4.54672	-1.60747e-16	-5.01662	9.72013e-16
-4.54508	-1.60903e-16	-5.01498	9.70314e-16
-4.54345	-1.60998e-16	-5.01334	9.68494e-16
-4.54181	-1.61026e-16	-5.0117	9.66554e-16
-4.54017	-1.60995e-16	-5.01007	9.64494e-16
-4.53853	-1.60901e-16	-5.00843	9.62308e-16
-4.5369	-1.60742e-16	-5.00679	9.60012e-16
-4.53526	-1.60527e-16	-5.00515	9.57596e-16
-4.53362	-1.60245e-16	-5.00352	9.5506e-16
-4.53199	-1.59904e-16	-5.00188	9.52409e-16
-4.53035	-1.59505e-16	-5.00024	9.49638e-16
-4.52871	-1.59044e-16	-4.99861	9.46746e-16
-4.52707	-1.58529e-16	-4.99697	9.43739e-16
-4.52544	-1.5795e-16	-4.99533	9.40618e-16
-4.5238	-1.57311e-16	-4.99369	9.37381e-16
-4.52216	-1.56618e-16	-4.99206	9.34029e-16
-4.52052	-1.55863e-16	-4.99042	9.30562e-16
-4.51889	-1.55046e-16	-4.98878	9.2698e-16
-4.51725	-1.54172e-16	-4.98714	9.23283e-16
-4.51561	-1.53241e-16	-4.98551	9.19476e-16
-4.51398	-1.52249e-16	-4.98387	9.15554e-16
-4.51234	-1.51209e-16	-4.98223	9.11523e-16
-4.5107	-1.50106e-16	-4.9806	9.07381e-16
-4.50906	-1.48953e-16	-4.97896	9.0313e-16
-4.50743	-1.47745e-16	-4.97732	8.98769e-16
-4.50579	-1.46484e-16	-4.97568	8.94309e-16
-4.50415	-1.45175e-16	-4.97405	8.89738e-16
-4.50251	-1.43812e-16	-4.97241	8.85058e-16
-4.50088	-1.42398e-16	-4.97077	8.80274e-16
-4.49924	-1.4093e-16	-4.96913	8.75395e-16
-4.4976	-1.39414e-16	-4.9675	8.70417e-16
-4.49597	-1.3785e-16	-4.96586	8.65329e-16
-4.49433	-1.3624e-16	-4.96422	8.60136e-16
-4.49269	-1.34583e-16	-4.96259	8.5485e-16
-4.49105	-1.3288e-16	-4.96095	8.49469e-16
-4.48942	-1.31126e-16	-4.95931	8.43994e-16
-4.48778	-1.29337e-16	-4.95767	8.3842e-16
-4.48614	-1.27496e-16	-4.95604	8.32751e-16
-4.4845	-1.25619e-16	-4.9544	8.26994e-16
-4.48287	-1.23705e-16	-4.95276	8.21143e-16
-4.48123	-1.21745e-16	-4.95112	8.15208e-16
-4.47959	-1.19751e-16	-4.94949	8.09179e-16
-4.47796	-1.17719e-16	-4.94785	8.03071e-16
-4.47632	-1.15656e-16	-4.94621	7.96875e-16
-4.47468	-1.13558e-16	-4.94458	7.906e-16
-4.47304	-1.11421e-16	-4.94294	7.84241e-16
-4.47141	-1.09261e-16	-4.9413	7.77794e-16
-4.46977	-1.07066e-16	-4.93966	7.71273e-16
-4.46813	-1.0484e-16	-4.93803	7.64674e-16
-4.46649	-1.02594e-16	-4.93639	7.58007e-16
-4.46486	-1.0032e-16	-4.93475	7.51261e-16
-4.46322	-9.80244e-17	-4.93311	7.44447e-16
-4.46158	-9.57058e-17	-4.93148	7.37561e-16
-4.45995	-9.33647e-17	-4.92984	7.30606e-16
-4.45831	-9.10027e-17	-4.9282	7.23594e-16
-4.45667	-8.8612e-17	-4.92657	7.16508e-16
-4.45503	-8.62134e-17	-4.92493	7.0936e-16
-4.4534	-8.37928e-17	-4.92329	7.02154e-16
-4.45176	-8.13545e-17	-4.92165	6.94891e-16
-4.45012	-7.89125e-17	-4.92002	6.87565e-16
-4.44848	-7.64548e-17	-4.91838	6.80182e-16
-4.44685	-7.39898e-17	-4.91674	6.72751e-16
-4.44521	-7.15112e-17	-4.9151	6.65268e-16
-4.44357	-6.90248e-17	-4.91347	6.57733e-16
-4.44194	-6.65336e-17	-4.91183	6.50151e-16
-4.4403	-6.40383e-17	-4.91019	6.42522e-16
-4.43866	-6.15362e-17	-4.90856	6.34845e-16
-4.43702	-5.9034e-17	-4.90692	6.27127e-16
-4.43539	-5.65324e-17	-4.90528	6.19378e-16
-4.43375	-5.40381e-17	-4.90364	6.11581e-16
-4.43211	-5.15423e-17	-4.90201	6.03743e-16
-4.43047	-4.90544e-17	-4.90037	5.95878e-16
-4.42884	-4.65677e-17	-4.89873	5.87982e-16
-4.4272	-4.40909e-17	-4.89709	5.80049e-16
-4.42556	-4.16205e-17	-4.89546	5.72086e-16
-4.42393	-3.91638e-17	-4.89382	5.64106e-16
-4.42229	-3.67146e-17	-4.89218	5.56095e-16
-4.42065	-3.42859e-17	-4.89055	5.48058e-16
-4.41901	-3.18698e-17	-4.88891	5.40005e-16
-4.41738	-2.94693e-17	-4.88727	5.31931e-16
-4.41574	-2.70869e-17	-4.88563	5.23837e-16
-4.4141	-2.47135e-17	-4.884	5.15736e-16
-4.41246	-2.23672e-17	-4.88236	5.07617e-16
-4.41083	-2.00401e-17	-4.88072	4.99481e-16
-4.40919	-1.77327e-17	-4.87908	4.9134e-16
-4.40755	-1.54557e-17	-4.87745	4.83196e-16
-4.40592	-1.31895e-17	-4.87581	4.75042e-16
-4.40428	-1.09607e-17	-4.87417	4.66884e-16
-4.40264	-8.75682e-18	-4.87254	4.58724e-16
-4.401	-6.57514e-18	-4.8709	4.50558e-16
-4.39937	-4.43243e-18	-4.86926	4.42401e-16
-4.39773	-2.3025e-18	-4.86762	4.34251e-16
-4.39609	-2.14435e-19	-4.86599	4.26099e-16
-4.39445	1.84364e-18	-4.86435	4.17956e-16
-4.39282	3.87614e-18	-4.86271	4.09824e-16
-4.39118	5.8646e-18	-4.86107	4.01702e-16
-4.38954	7.82625e-18	-4.85944	3.93592e-16
-4.3879	9.74345e-18	-4.8578	3.85496e-16
-4.38627	1.16312e-17	-4.85616	3.77417e-16
-4.38463	1.34813e-17	-4.85453	3.69358e-16
-4.38299	1.52891e-17	-4.85289	3.61313e-16
-4.38136	1.70631e-17	-4.85125	3.5329e-16
-4.37972	1.87951e-17	-4.84961	3.45297e-16
-4.37808	2.04826e-17	-4.84798	3.37326e-16
-4.37644	2.21322e-17	-4.84634	3.2937e-16
-4.37481	2.37437e-17	-4.8447	3.2145e-16
-4.37317	2.53099e-17	-4.84306	3.13568e-16
-4.37153	2.68259e-17	-4.84143	3.0571e-16
-4.36989	2.83052e-17	-4.83979	2.97877e-16
-4.36826	2.97418e-17	-4.83815	2.90083e-16
-4.36662	3.11341e-17	-4.83652	2.82324e-16
-4.36498	3.24821e-17	-4.83488	2.74603e-16
-4.36335	3.37873e-17	-4.83324	2.66921e-16
-4.36171	3.505e-17	-4.8316	2.59279e-16
-4.36007	3.62659e-17	-4.82997	2.51674e-16
-4.35843	3.74427e-17	-4.82833	2.44112e-16
-4.3568	3.85719e-17	-4.82669	2.36597e-16
-4.35516	3.96541e-17	-4.82505	2.29129e-16
-4.35352	4.06916e-17	-4.82342	2.21703e-16
-4.35188	4.16797e-17	-4.82178	2.14326e-16
-4.35025	4.26264e-17	-4.82014	2.07e-16
-4.34861	4.35336e-17	-4.81851	1.99722e-16
-4.34697	4.43957e-17	-4.81687	1.92497e-16
-4.34534	4.52076e-17	-4.81523	1.85326e-16
-4.3437	4.59746e-17	-4.81359	1.78207e-16
-4.34206	4.67024e-17	-4.81196	1.71141e-16
-4.34042	4.73808e-17	-4.81032	1.64131e-16
-4.33879	4.80158e-17	-4.80868	1.57182e-16
-4.33715	4.86066e-17	-4.80704	1.5029e-16
-4.33551	4.91561e-17	-4.80541	1.4345e-16
-4.33387	4.9668e-17	-4.80377	1.36674e-16
-4.33224	5.01302e-17	-4.80213	1.29964e-16
-4.3306	5.0557e-17	-4.8005	1.23312e-16
-4.32896	5.09404e-17	-4.79886	1.16722e-16
-4.32733	5.12852e-17	-4.79722	1.10196e-16
-4.32569	5.15881e-17	-4.79558	1.03735e-16
-4.32405	5.18514e-17	-4.79395	9.73388e-17
-4.32241	5.20763e-17	-4.79231	9.10095e-17
-4.32078	5.22586e-17	-4.79067	8.4745e-17
-4.31914	5.24108e-17	-4.78903	7.85486e-17
-4.3175	5.25243e-17	-4.7874	7.24216e-17
-4.31586	5.25996e-17	-4.78576	6.63637e-17
-4.31423	5.26399e-17	-4.78412	6.03753e-17
-4.31259	5.26462e-17	-4.78249	5.4457e-17
-4.31095	5.26279e-17	-4.78085	4.86087e-17
-4.30932	5.25709e-17	-4.77921	4.28318e-17
-4.30768	5.24793e-17	-4.77757	3.71277e-17
-4.30604	5.2357e-17	-4.77594	3.14969e-17
-4.3044	5.22124e-17	-4.7743	2.59386e-17
-4.30277	5.20385e-17	-4.77266	2.04529e-17
-4.30113	5.1842e-17	-4.77102	1.50426e-17
-4.29949	5.16163e-17	-4.76939	9.70748e-18
-4.29785	5.13575e-17	-4.76775	4.44682e-18
-4.29622	5.10936e-17	-4.76611	-7.39276e-19
-4.29458	5.07928e-17	-4.76448	-5.84892e-18
-4.29294	5.04706e-17	-4.76284	-1.08829e-17
-4.29131	5.0127e-17	-4.7612	-1.5841e-17
-4.28967	4.97696e-17	-4.75956	-2.0722e-17
-4.28803	4.94012e-17	-4.75793	-2.55258e-17
-4.28639	4.90026e-17	-4.75629	-3.02522e-17
-4.28476	4.85873e-17	-4.75465	-3.4901e-17
-4.28312	4.81587e-17	-4.75301	-3.94723e-17
-4.28148	4.77202e-17	-4.75138	-4.3966e-17
-4.27984	4.7267e-17	-4.74974	-4.83819e-17
-4.27821	4.68006e-17	-4.7481	-5.27183e-17
-4.27657	4.63308e-17	-4.74646	-5.69769e-17
-4.27493	4.58419e-17	-4.74483	-6.11571e-17
-4.2733	4.53446e-17	-4.74319	-6.52582e-17
-4.27166	4.48504e-17	-4.74155	-6.928e-17
-4.27002	4.43495e-17	-4.73992	-7.32227e-17
-4.26838	4.384e-17	-4.73828	-7.70865e-17
-4.26675	4.33293e-17	-4.73664	-8.08729e-17
-4.26511	4.28173e-17	-4.735	-8.45793e-17
-4.26347	4.22984e-17	-4.73337	-8.82062e-17
-4.26183	4.17837e-17	-4.73173	-9.17536e-17
-4.2602	4.12802e-17	-4.73009	-9.52216e-17
-4.25856	4.07725e-17	-4.72845	-9.86106e-17
-4.25692	4.02716e-17	-4.72682	-1.0192e-16
-4.25529	3.97748e-17	-4.72518	-1.05152e-16
-4.25365	3.92781e-17	-4.72354	-1.08304e-16
-4.25201	3.87845e-17	-4.72191	-1.11378e-16
-4.25037	3.82992e-17	-4.72027	-1.14373e-16
-4.24874	3.78283e-17	-4.71863	-1.17289e-16
-4.2471	3.73694e-17	-4.71699	-1.20127e-16
-4.24546	3.69123e-17	-4.71536	-1.22885e-16
-4.24382	3.64754e-17	-4.71372	-1.25565e-16
-4.24219	3.60499e-17	-4.71208	-1.28167e-16
-4.24055	3.56362e-17	-4.71044	-1.30691e-16
-4.23891	3.52504e-17	-4.70881	-1.33136e-16
-4.23728	3.48707e-17	-4.70717	-1.35504e-16
-4.23564	3.45093e-17	-4.70553	-1.37794e-16
-4.234	3.41613e-17	-4.7039	-1.40007e-16
-4.23236	3.38335e-17	-4.70226	-1.42142e-16
-4.23073	3.35292e-17	-4.70062	-1.44201e-16
-4.22909	3.32284e-17	-4.69898	-1.46182e-16
-4.22745	3.29533e-17	-4.69735	-1.48086e-16
-4.22581	3.26981e-17	-4.69571	-1.49913e-16
-4.22418	3.24665e-17	-4.69407	-1.51665e-16
-4.22254	3.22522e-17	-4.69243	-1.5334e-16
-4.2209	3.20636e-17	-4.6908	-1.54939e-16
-4.21926	3.18972e-17	-4.68916	-1.56462e-16
-4.21763	3.17539e-17	-4.68752	-1.57911e-16
-4.21599	3.16302e-17	-4.68589	-1.59283e-16
-4.21435	3.15403e-17	-4.68425	-1.60581e-16
-4.21272	3.1467e-17	-4.68261	-1.61803e-16
-4.21108	3.14196e-17	-4.68097	-1.62952e-16
-4.20944	3.13975e-17	-4.67934	-1.64026e-16
-4.2078	3.1399e-17	-4.6777	-1.65027e-16
-4.20617	3.1433e-17	-4.67606	-1.65954e-16
-4.20453	3.14796e-17	-4.67442	-1.66807e-16
-4.20289	3.15566e-17	-4.67279	-1.67587e-16
-4.20125	3.1667e-17	-4.67115	-1.68294e-16
-4.19962	3.17995e-17	-4.66951	-1.68929e-16
-4.19798	3.19523e-17	-4.66788	-1.69491e-16
-4.19634	3.21354e-17	-4.66624	-1.69982e-16
-4.19471	3.23424e-17	-4.6646	-1.70401e-16
-4.19307	3.25707e-17	-4.66296	-1.70749e-16
-4.19143	3.28295e-17	-4.66133	-1.71025e-16
-4.18979	3.31088e-17	-4.65969	-1.7123e-16
-4.18816	3.34082e-17	-4.65805	-1.71365e-16
-4.18652	3.37417e-17	-4.65641	-1.7143e-16
-4.18488	3.40965e-17	-4.65478	-1.71424e-16
-4.18324	3.44758e-17	-4.65314	-1.71349e-16
-4.18161	3.48766e-17	-4.6515	-1.71205e-16
-4.17997	3.53005e-17	-4.64987	-1.70993e-16
-4.17833	3.5746e-17	-4.64823	-1.70711e-16
-4.1767	3.62125e-17	-4.64659	-1.70361e-16
-4.17506	3.66974e-17	-4.64495	-1.69944e-16
-4.17342	3.72031e-17	-4.64332	-1.69459e-16
-4.17178	3.77328e-17	-4.64168	-1.68907e-16
-4.17015	3.82826e-17	-4.64004	-1.68287e-16
-4.16851	3.88518e-17	-4.6384	-1.67601e-16
-4.16687	3.94433e-17	-4.63677	-1.66849e-16
-4.16523	4.00475e-17	-4.63513	-1.66033e-16
-4.1636	4.06633e-17	-4.63349	-1.6515e-16
-4.16196	4.12948e-17	-4.63186	-1.64202e-16
-4.16032	4.19452e-17	-4.63022	-1.6319e-16
-4.15869	4.26066e-17	-4.62858	-1.62113e-16
-4.15705	4.32849e-17	-4.62694	-1.60973e-16
-4.15541	4.39771e-17	-4.62531	-1.59769e-16
-4.15377	4.46924e-17	-4.62367	-1.58501e-16
-4.15214	4.54115e-17	-4.62203	-1.57171e-16
-4.1505	4.61452e-17	-4.62039	-1.55779e-16
-4.14886	4.68927e-17	-4.61876	-1.54327e-16
-4.14722	4.76399e-17	-4.61712	-1.52812e-16
-4.14559	4.83906e-17	-4.61548	-1.51236e-16
-4.14395	4.91425e-17	-4.61385	-1.496e-16
-4.14231	4.99011e-17	-4.61221	-1.47904e-16
-4.14068	5.0658e-17	-4.61057	-1.46149e-16
-4.13904	5.14199e-17	-4.60893	-1.44335e-16
-4.1374	5.21845e-17	-4.6073	-1.42462e-16
-4.13576	5.29536e-17	-4.60566	-1.40531e-16
-4.13413	5.37207e-17	-4.60402	-1.38543e-16
-4.13249	5.44915e-17	-4.60238	-1.36498e-16
-4.13085	5.52618e-17	-4.60075	-1.34397e-16
-4.12921	5.60252e-17	-4.59911	-1.32239e-16
-4.12758	5.67803e-17	-4.59747	-1.30026e-16
-4.12594	5.7538e-17	-4.59584	-1.27758e-16
-4.1243	5.8291e-17	-4.5942	-1.25435e-16
-4.12267	5.90278e-17	-4.59256	-1.23059e-16
-4.12103	5.97625e-17	-4.59092	-1.2063e-16
-4.11939	6.04893e-17	-4.58929	-1.18149e-16
-4.11775	6.1201e-17	-4.58765	-1.15615e-16
-4.11612	6.18954e-17	-4.58601	-1.1303e-16
-4.11448	6.25794e-17	-4.58437	-1.10395e-16
-4.11284	6.32524e-17	-4.58274	-1.07709e-16
-4.1112	6.38992e-17	-4.5811	-1.04974e-16
-4.10957	6.45476e-17	-4.57946	-1.02189e-16
-4.10793	6.51709e-17	-4.57783	-9.93573e-17
-4.10629	6.57848e-17	-4.57619	-9.64771e-17
-4.10466	6.63736e-17	-4.57455	-9.35498e-17
-4.10302	6.69436e-17	-4.57291	-9.05766e-17
-4.10138	6.749e-17	-4.57128	-8.75588e-17
-4.09974	6.80088e-17	-4.56964	-8.44967e-17
-4.09811	6.85071e-17	-4.568	-8.13916e-17
-4.09647	6.89798e-17	-4.56636	-7.82416e-17
-4.09483	6.94368e-17	-4.56473	-7.50492e-17
-4.09319	6.98682e-17	-4.56309	-7.18166e-17
-4.09156	7.02756e-17	-4.56145	-6.85432e-17
-4.08992	7.06636e-17	-4.55982	-6.52305e-17
-4.08828	7.10155e-17	-4.55818	-6.18782e-17
-4.08665	7.13465e-17	-4.55654	-5.8486e-17
-4.08501	7.16419e-17	-4.5549	-5.50573e-17
-4.08337	7.19139e-17	-4.55327	-5.15918e-17
-4.08173	7.2146e-17	-4.55163	-4.80899e-17
-4.0801	7.23562e-17	-4.54999	-4.45527e-17
-4.07846	7.25257e-17	-4.54835	-4.09822e-17
-4.07682	7.267e-17	-4.54672	-3.73786e-17
-4.07518	7.27856e-17	-4.54508	-3.37425e-17
-4.07355	7.28703e-17	-4.54344	-3.00751e-17
-4.07191	7.29252e-17	-4.54181	-2.63774e-17
-4.07027	7.2944e-17	-4.54017	-2.26495e-17
-4.06864	7.29341e-17	-4.53853	-1.8893e-17
-4.067	7.2898e-17	-4.53689	-1.51094e-17
-4.06536	7.28174e-17	-4.53526	-1.1299e-17
-4.06372	7.2704e-17	-4.53362	-7.46246e-18
-4.06209	7.25738e-17	-4.53198	-3.60044e-18
-4.06045	7.23965e-17	-4.53034	2.85032e-19
-4.05881	7.21889e-17	-4.52871	4.19285e-18
-4.05717	7.19494e-17	-4.52707	8.12269e-18
-4.05554	7.16733e-17	-4.52543	1.20738e-17
-4.0539	7.13622e-17	-4.5238	1.60448e-17
-4.05226	7.10202e-17	-4.52216	2.00349e-17
-4.05063	7.065e-17	-4.52052	2.4043e-17
-4.04899	7.02468e-17	-4.51888	2.80681e-17
-4.04735	6.98159e-17	-4.51725	3.21085e-17
-4.04571	6.93537e-17	-4.51561	3.61635e-17
-4.04408	6.88637e-17	-4.51397	4.0233e-17
-4.04244	6.83434e-17	-4.51233	4.43149e-17
-4.0408	6.78001e-17	-4.5107	4.84084e-17
-4.03916	6.72265e-17	-4.50906	5.25133e-17
-4.03753	6.6633e-17	-4.50742	5.66276e-17
-4.03589	6.60071e-17	-4.50579	6.07502e-17
-4.03425	6.5366e-17	-4.50415	6.48802e-17
-4.03261	6.46977e-17	-4.50251	6.90169e-17
-4.03098	6.39965e-17	-4.50087	7.31589e-17
-4.02934	6.32942e-17	-4.49924	7.73051e-17
-4.0277	6.25621e-17	-4.4976	8.14559e-17
-4.02607	6.18128e-17	-4.49596	8.56094e-17
-4.02443	6.10478e-17	-4.49432	8.97639e-17
-4.02279	6.02775e-17	-4.49269	9.39185e-17
-4.02115	5.94958e-17	-4.49105	9.80725e-17
-4.01952	5.86952e-17	-4.48941	1.02225e-16
-4.01788	5.78878e-17	-4.48778	1.06376e-16
-4.01624	5.70857e-17	-4.48614	1.10522e-16
-4.0146	5.6284e-17	-4.4845	1.14664e-16
-4.01297	5.54945e-17	-4.48286	1.18801e-16
-4.01133	5.4708e-17	-4.48123	1.22931e-16
-4.00969	5.39189e-17	-4.47959	1.27054e-16
-4.00806	5.31476e-17	-4.47795	1.31169e-16
-4.00642	5.23952e-17	-4.47631	1.35274e-16
-4.00478	5.16705e-17	-4.47468	1.39369e-16
-4.00314	5.09577e-17	-4.47304	1.43452e-16
-4.00151	5.02777e-17	-4.4714	1.47524e-16
-3.99987	4.96332e-17	-4.46976	1.51584e-16
-3.99823	4.90343e-17	-4.46813	1.5563e-16
-3.99659	4.84728e-17	-4.46649	1.59661e-16
-3.99496	4.79754e-17	-4.46485	1.63679e-16
-3.99332	4.75354e-17	-4.46322	1.67679e-16
-3.99168	4.71605e-17	-4.46158	1.71664e-16
-3.99005	4.68607e-17	-4.45994	1.75632e-16
-3.98841	4.66385e-17	-4.4583	1.79583e-16
-3.98677	4.65234e-17	-4.45667	1.83513e-16
-3.98513	4.64954e-17	-4.45503	1.87424e-16
-3.9835	4.65972e-17	-4.45339	1.91317e-16
-3.98186	4.68257e-17	-4.45175	1.9519e-16
-3.98022	4.71894e-17	-4.45012	1.9904e-16
-3.97858	4.77012e-17	-4.44848	2.0287e-16
-3.97695	4.83831e-17	-4.44684	2.06678e-16
-3.97531	4.92453e-17	-4.44521	2.10466e-16
-3.97367	5.03109e-17	-4.44357	2.14233e-16
-3.97204	5.15965e-17	-4.44193	2.17975e-16
-3.9704	5.31163e-17	-4.44029	2.21694e-16
-3.96876	5.49051e-17	-4.43866	2.2539e-16
-3.96712	5.69602e-17	-4.43702	2.29064e-16
-3.96549	5.93305e-17	-4.43538	2.32715e-16
-3.96385	6.20355e-17	-4.43374	2.36344e-16
-3.96221	6.50946e-17	-4.43211	2.39951e-16
-3.96057	6.85453e-17	-4.43047	2.43536e-16
-3.95894	7.24274e-17	-4.42883	2.47098e-16
-3.9573	7.67665e-17	-4.4272	2.5064e-16
-3.95566	8.15966e-17	-4.42556	2.54162e-16
-3.95403	8.69826e-17	-4.42392	2.57663e-16
-3.95239	9.29558e-17	-4.42228	2.61145e-16
-3.95075	9.95732e-17	-4.42065	2.6461e-16
-3.94911	1.06887e-16	-4.41901	2.68058e-16
-3.94748	1.14949e-16	-4.41737	2.71488e-16
-3.94584	1.23825e-16	-4.41573	2.74903e-16
-3.9442	1.33572e-16	-4.4141	2.78307e-16
-3.94256	1.4428e-16	-4.41246	2.81701e-16
-3.94093	1.56017e-16	-4.41082	2.85086e-16
-3.93929	1.68868e-16	-4.40919	2.88465e-16
-3.93765	1.82933e-16	-4.40755	2.91838e-16
-3.93602	1.9831e-16	-4.40591	2.95207e-16
-3.93438	2.15096e-16	-4.40427	2.98581e-16
-3.93274	2.33403e-16	-4.40264	3.01963e-16
-3.9311	2.5336e-16	-4.401	3.0535e-16
-3.92947	2.75114e-16	-4.39936	3.08747e-16
-3.92783	2.98798e-16	-4.39772	3.12163e-16
-3.92619	3.2457e-16	-4.39609	3.15603e-16
-3.92455	3.52605e-16	-4.39445	3.19065e-16
-3.92292	3.83086e-16	-4.39281	3.22559e-16
-3.92128	4.16186e-16	-4.39118	3.26096e-16
-3.91964	4.52136e-16	-4.38954	3.29677e-16
-3.91801	4.91153e-16	-4.3879	3.3331e-16
-3.91637	5.33495e-16	-4.38626	3.37004e-16
-3.91473	5.79422e-16	-4.38463	3.40768e-16
-3.91309	6.29208e-16	-4.38299	3.44611e-16
-3.91146	6.83183e-16	-4.38135	3.48542e-16
-3.90982	7.41666e-16	-4.37971	3.5257e-16
-3.90818	8.05011e-16	-4.37808	3.56715e-16
-3.90654	8.73617e-16	-4.37644	3.60986e-16
-3.90491	9.47886e-16	-4.3748	3.65395e-16
-3.90327	1.02826e-15	-4.37317	3.69959e-16
-3.90163	1.11524e-15	-4.37153	3.74696e-16
-3.9	1.20932e-15	-4.36989	3.79623e-16
-3.89836	1.31106e-15	-4.36825	3.8476e-16
-3.89672	1.42106e-15	-4.36662	3.90126e-16
-3.89508	1.54e-15	-4.36498	3.95748e-16
-3.89345	1.66854e-15	-4.36334	4.01652e-16
-3.89181	1.80743e-15	-4.3617	4.07859e-16
-3.89017	1.9575e-15	-4.36007	4.14403e-16
-3.88853	2.11958e-15	-4.35843	4.21316e-16
-3.8869	2.29461e-15	-4.35679	4.28631e-16
-3.88526	2.48358e-15	-4.35516	4.36384e-16
-3.88362	2.68757e-15	-4.35352	4.44619e-16
-3.88199	2.90775e-15	-4.35188	4.53376e-16
-3.88035	3.14533e-15	-4.35024	4.62703e-16
-3.87871	3.40165e-15	-4.34861	4.72649e-16
-3.87707	3.67816e-15	-4.34697	4.83272e-16
-3.87544	3.97637e-15	-4.34533	4.94631e-16
-3.8738	4.29795e-15	-4.34369	5.0679e-16
-3.87216	4.64469e-15	-4.34206	5.19819e-16
-3.87052	5.01846e-15	-4.34042	5.33793e-16
-3.86889	5.42128e-15	-4.33878	5.48795e-16
-3.86725	5.8554e-15	-4.33715	5.64906e-16
-3.86561	6.32314e-15	-4.33551	5.82225e-16
-3.86398	6.82697e-15	-4.33387	6.00856e-16
-3.86234	7.36965e-15	-4.33223	6.2091e-16
-3.8607	7.95405e-15	-4.3306	6.42501e-16
-3.85906	8.58332e-15	-4.32896	6.6576e-16
-3.85743	9.26081e-15	-4.32732	6.90833e-16
-3.85579	9.99011e-15	-4.32568	7.17857e-16
-3.85415	1.0775e-14	-4.32405	7.47005e-16
-3.85251	1.16194e-14	-4.32241	7.78442e-16
-3.85088	1.2528e-14	-4.32077	8.12363e-16
-3.84924	1.35052e-14	-4.31914	8.48972e-16
-3.8476	1.45563e-14	-4.3175	8.88483e-16
-3.84596	1.56867e-14	-4.31586	9.31132e-16
-3.84433	1.69021e-14	-4.31422	9.77174e-16
-3.84269	1.82088e-14	-4.31259	1.02689e-15
-3.84105	1.96134e-14	-4.31095	1.08057e-15
-3.83942	2.11231e-14	-4.30931	1.13853e-15
-3.83778	2.27451e-14	-4.30767	1.20111e-15
-3.83614	2.44878e-14	-4.30604	1.26868e-15
-3.8345	2.63597e-14	-4.3044	1.34164e-15
-3.83287	2.83703e-14	-4.30276	1.42042e-15
-3.83123	3.05293e-14	-4.30113	1.5055e-15
-3.82959	3.28477e-14	-4.29949	1.59733e-15
-3.82795	3.53369e-14	-4.29785	1.69649e-15
-3.82632	3.80092e-14	-4.29621	1.80354e-15
-3.82468	4.08774e-14	-4.29458	1.9191e-15
-3.82304	4.39551e-14	-4.29294	2.04384e-15
-3.82141	4.72572e-14	-4.2913	2.17846e-15
-3.81977	5.07995e-14	-4.28966	2.32374e-15
-3.81813	5.45987e-14	-4.28803	2.4805e-15
-3.81649	5.86738e-14	-4.28639	2.64964e-15
-3.81486	6.30427e-14	-4.28475	2.8321e-15
-3.81322	6.77274e-14	-4.28312	3.02892e-15
-3.81158	7.27495e-14	-4.28148	3.24125e-15
-3.80994	7.81339e-14	-4.27984	3.47024e-15
-3.80831	8.39037e-14	-4.2782	3.71717e-15
-3.80667	9.00861e-14	-4.27657	3.98343e-15
-3.80503	9.67093e-14	-4.27493	4.27043e-15
-3.8034	1.03804e-13	-4.27329	4.57981e-15
-3.80176	1.11403e-13	-4.27165	4.91327e-15
-3.80012	1.1954e-13	-4.27002	5.27256e-15
-3.79848	1.28253e-13	-4.26838	5.65973e-15
-3.79685	1.37582e-13	-4.26674	6.07685e-15
-3.79521	1.47569e-13	-4.26511	6.52624e-15
-3.79357	1.58258e-13	-4.26347	7.01025e-15
-3.79193	1.69698e-13	-4.26183	7.53149e-15
-3.7903	1.81938e-13	-4.26019	8.09268e-15
-3.78866	1.95032e-13	-4.25856	8.6969e-15
-3.78702	2.09038e-13	-4.25692	9.3473e-15
-3.78539	2.24018e-13	-4.25528	1.00473e-14
-3.78375	2.40036e-13	-4.25364	1.08006e-14
-3.78211	2.57164e-13	-4.25201	1.16111e-14
-3.78047	2.75475e-13	-4.25037	1.24832e-14
-3.77884	2.95051e-13	-4.24873	1.34214e-14
-3.7772	3.15976e-13	-4.2471	1.44305e-14
-3.77556	3.38335e-13	-4.24546	1.55156e-14
-3.77392	3.62226e-13	-4.24382	1.66822e-14
-3.77229	3.87749e-13	-4.24218	1.79365e-14
-3.77065	4.1501e-13	-4.24055	1.92847e-14
-3.76901	4.44125e-13	-4.23891	2.07336e-14
-3.76738	4.75214e-13	-4.23727	2.22907e-14
-3.76574	5.08412e-13	-4.23563	2.39638e-14
-3.7641	5.43854e-13	-4.234	2.57615e-14
-3.76246	5.81691e-13	-4.23236	2.76924e-14
-3.76083	6.22076e-13	-4.23072	2.97662e-14
-3.75919	6.65174e-13	-4.22909	3.19931e-14
-3.75755	7.11159e-13	-4.22745	3.4384e-14
-3.75591	7.60218e-13	-4.22581	3.69509e-14
-3.75428	8.12546e-13	-4.22417	3.97059e-14
-3.75264	8.68356e-13	-4.22254	4.26625e-14
-3.751	9.27869e-13	-4.2209	4.58353e-14
-3.74937	9.91324e-13	-4.21926	4.92401e-14
-3.74773	1.05898e-12	-4.21762	5.2893e-14
-3.74609	1.13111e-12	-4.21599	5.68106e-14
-3.74445	1.20801e-12	-4.21435	6.10122e-14
-3.74282	1.28995e-12	-4.21271	6.55181e-14
-3.74118	1.37726e-12	-4.21108	7.03488e-14
-3.73954	1.47028e-12	-4.20944	7.55272e-14
-3.7379	1.56937e-12	-4.2078	8.10774e-14
-3.73627	1.6749e-12	-4.20616	8.7026e-14
-3.73463	1.78729e-12	-4.20453	9.34008e-14
-3.73299	1.90697e-12	-4.20289	1.00231e-13
[truncated: 22,432 more rows]

## Sheet: Fig2a
Energy (eV)	Rst (%)
1.60101	51.3063
1.60192	112.403
1.60283	62.3452
1.60374	55.4408
1.60465	21.4163
1.60556	-6.57203
1.60647	26.9051
1.60738	114.746
1.60829	44.7394
1.6092	-105.456
1.61011	261.716
1.61102	-885.434
1.61193	2449.78
1.61284	-239.792
1.61375	2.02922
1.61465	69.6403
1.61556	315.486
1.61647	44.9128
1.61738	238.488
1.61829	-190.539
1.6192	-749.677
1.62011	28.9062
1.62102	-553.081
1.62193	-9.03952
1.62284	-23.1529
1.62375	-26.7055
1.62466	-168.883
1.62557	298.54
1.62648	65.331
1.62739	-647.101
1.6283	-131.966
1.62921	123.655
1.63012	390.504
1.63103	-103.4
1.63194	-49.621
1.63285	21.2198
1.63376	-109.133
1.63466	-24.2849
1.63557	-123.307
1.63648	56.672
1.63739	42718.5
1.6383	23.5213
1.63921	280.821
1.64012	242.03
1.64103	98.3651
1.64194	53.2265
1.64285	12.55
1.64376	211.102
1.64467	56.0032
1.64558	65.3721
1.64649	88.5606
1.6474	67.4578
1.64831	41.9378
1.64922	38.002
1.65013	28.7964
1.65104	26.3394
1.65195	24.6806
1.65286	21.1865
1.65376	18.445
1.65467	18.8992
1.65558	17.9874
1.65649	16.4648
1.6574	15.3523
1.65831	14.5486
1.65922	14.3348
1.66013	14.2574
1.66104	14.2414
1.66195	14.3272
1.66286	14.4964
1.66377	14.677
1.66468	14.482
1.66559	14.2714
1.6665	14.4978
1.66741	14.4989
1.66832	14.5252
1.66923	14.7014
1.67014	14.889
1.67105	15.0212
1.67196	15.1584
1.67286	15.2021
1.67377	15.159
1.67468	15.3333
1.67559	15.3351
1.6765	15.2467
1.67741	15.4184
1.67832	15.5258
1.67923	15.5699
1.68014	15.6156
1.68105	15.722
1.68196	15.8457
1.68287	15.9008
1.68378	16.0078
1.68469	16.0772
1.6856	16.1762
1.68651	16.3229
1.68742	16.3509
1.68833	16.4023
1.68924	16.4887
1.69015	16.6085
1.69106	16.5935
1.69197	16.6873
1.69287	16.7934
1.69378	16.8317
1.69469	16.9022
1.6956	16.9618
1.69651	17.055
1.69742	17.1203
1.69833	17.2084
1.69924	17.2336
1.70015	17.3304
1.70106	17.4479
1.70197	17.4647
1.70288	17.5013
1.70379	17.619
1.7047	17.6049
1.70561	17.7358
1.70652	17.719
1.70743	17.8207
1.70834	17.8846
1.70925	17.9354
1.71016	17.9917
1.71107	18.0861
1.71197	18.1192
1.71288	18.1296
1.71379	18.2068
1.7147	18.255
1.71561	18.2664
1.71652	18.4445
1.71743	18.4485
1.71834	18.5022
1.71925	18.5671
1.72016	18.6696
1.72107	18.639
1.72198	18.7297
1.72289	18.7864
1.7238	18.9093
1.72471	18.8992
1.72562	18.9739
1.72653	19.0615
1.72744	19.0677
1.72835	19.1249
1.72926	19.2537
1.73017	19.3102
1.73107	19.4638
1.73198	19.4838
1.73289	19.4748
1.7338	19.5864
1.73471	19.5456
1.73562	19.6718
1.73653	19.6992
1.73744	19.8718
1.73835	19.9228
1.73926	20.0868
1.74017	20.0737
1.74108	20.2061
1.74199	20.2061
1.7429	20.3118
1.74381	20.4571
1.74472	20.4871
1.74563	20.4968
1.74654	20.6916
1.74745	20.6735
1.74836	20.7501
1.74927	20.8714
1.75018	20.9859
1.75108	21.0154
1.75199	21.1126
1.7529	21.1375
1.75381	21.263
1.75472	21.3482
1.75563	21.4786
1.75654	21.4998
1.75745	21.5715
1.75836	21.6773
1.75927	21.7274
1.76018	21.8228
1.76109	21.8867
1.762	22.0276
1.76291	22.0549
1.76382	22.1766
1.76473	22.2303
1.76564	22.2647
1.76655	22.4166
1.76746	22.4265
1.76837	22.5722
1.76928	22.6245
1.77018	22.6483
1.77109	22.7777
1.772	22.7741
1.77291	22.9698
1.77382	22.96
1.77473	23.0547
1.77564	23.1722
1.77655	23.1041
1.77746	23.3153
1.77837	23.3348
1.77928	23.3152
1.78019	23.4071
1.7811	23.5109
1.78201	23.5215
1.78292	23.6351
1.78383	23.6895
1.78474	23.7048
1.78565	23.8134
1.78656	23.8861
1.78747	23.8805
1.78838	24.0045
1.78928	23.9816
1.79019	24.1359
1.7911	24.07
1.79201	24.1833
1.79292	24.2498
1.79383	24.2262
1.79474	24.3109
1.79565	24.3766
1.79656	24.4294
1.79747	24.5236
1.79838	24.5899
1.79929	24.6144
1.8002	24.6722
1.80111	24.7403
1.80202	24.7748
1.80293	24.8778
1.80384	24.885
1.80475	24.9693
1.80566	25.0165
1.80657	25.1304
1.80748	25.1704
1.80839	25.206
1.80929	25.2392
1.8102	25.269
1.81111	25.3652
1.81202	25.4463
1.81293	25.4345
1.81384	25.5433
1.81475	25.5739
1.81566	25.7887
1.81657	25.6452
1.81748	25.8513
1.81839	25.9266
1.8193	26.0172
1.82021	26.1006
1.82112	26.1778
1.82203	26.227
1.82294	26.2865
1.82385	26.3498
1.82476	26.3683
1.82567	26.5283
1.82658	26.5575
1.82749	26.7062
1.82839	26.6426
1.8293	26.7902
1.83021	26.892
1.83112	26.9084
1.83203	27.1004
1.83294	27.0765
1.83385	27.1233
1.83476	27.2159
1.83567	27.2105
1.83658	27.3561
1.83749	27.3544
1.8384	27.4925
1.83931	27.5956
1.84022	27.6014
1.84113	27.7092
1.84204	27.7477
1.84295	27.8531
1.84386	27.9006
1.84477	27.9379
1.84568	28.0342
1.84659	28.0426
1.8475	28.1106
1.8484	28.1732
1.84931	28.2003
1.85022	28.2803
1.85113	28.4615
1.85204	28.3868
1.85295	28.5194
1.85386	28.5497
1.85477	28.6541
1.85568	28.569
1.85659	28.5812
1.8575	28.546
1.85841	28.6421
1.85932	28.6803
1.86023	28.6868
1.86114	28.8047
1.86205	28.7657
1.86296	28.8248
1.86387	28.7832
1.86478	28.9563
1.86569	28.9234
1.8666	29.0066
1.8675	29.0842
1.86841	29.1666
1.86932	29.1965
1.87023	29.2095
1.87114	29.2852
1.87205	29.2483
1.87296	29.3438
1.87387	29.2979
1.87478	29.337
1.87569	29.395
1.8766	29.5269
1.87751	29.3923
1.87842	29.5037
1.87933	29.6416
1.88024	29.5807
1.88115	29.603
1.88206	29.6091
1.88297	29.7146
1.88388	29.6798
1.88479	29.838
1.8857	29.8632
1.8866	29.8928
1.88751	29.8769
1.88842	29.9601
1.88933	29.9426
1.89024	30.0349
1.89115	30.0887
1.89206	30.092
1.89297	30.1388
1.89388	30.206
1.89479	30.2126
1.8957	30.2383
1.89661	30.3247
1.89752	30.3747
1.89843	30.4097
1.89934	30.4322
1.90025	30.4433
1.90116	30.5407
1.90207	30.602
1.90298	30.6287
1.90389	30.6412
1.9048	30.7212
1.90571	30.708
1.90661	30.8221
1.90752	30.8929
1.90843	30.8609
1.90934	30.917
1.91025	30.9259
1.91116	31.0271
1.91207	31.1208
1.91298	31.0367
1.91389	31.0962
1.9148	31.1977
1.91571	31.1752
1.91662	31.2474
1.91753	31.2423
1.91844	31.3142
1.91935	31.3252
1.92026	31.383
1.92117	31.5137
1.92208	31.3978
1.92299	31.6003
1.9239	31.4542
1.92481	31.5498
1.92571	31.5789
1.92662	31.5593
1.92753	31.6263
1.92844	31.5778
1.92935	31.6409
1.93026	31.7179
1.93117	31.634
1.93208	31.72
1.93299	31.7424
1.9339	31.73
1.93481	31.8281
1.93572	31.7771
1.93663	31.7097
1.93754	31.805
1.93845	31.885
1.93936	31.8392
1.94027	31.7822
1.94118	31.8527
1.94209	31.7921
1.943	31.8439
1.94391	31.9097
1.94481	31.8419
1.94572	31.8806
1.94663	31.8698
1.94754	31.9274
1.94845	31.9096
1.94936	31.8726
1.95027	31.8334
1.95118	31.946
1.95209	31.9047
1.953	31.9018
1.95391	31.9824
1.95482	31.9646
1.95573	31.9181
1.95664	32.0056
1.95755	31.898
1.95846	32.0494
1.95937	31.9724
1.96028	32.0666
1.96119	32.06
1.9621	31.9812
1.96301	32.0815
1.96392	32.1301
1.96482	32.0429
1.96573	32.1519
1.96664	32.1699
1.96755	32.1681
1.96846	32.2541
1.96937	32.2361
1.97028	32.1878
1.97119	32.2086
1.9721	32.2948
1.97301	32.2927
1.97392	32.3203
1.97483	32.2401
1.97574	32.3072
1.97665	32.3056
1.97756	32.4168
1.97847	32.4134
1.97938	32.2649
1.98029	32.3301
1.9812	32.4137
1.98211	32.478
1.98302	32.405
1.98392	32.4171
1.98483	32.4513
1.98574	32.5072
1.98665	32.5083
1.98756	32.493
1.98847	32.4648
1.98938	32.5934
1.99029	32.6592
1.9912	32.547
1.99211	32.5816
1.99302	32.6309
1.99393	32.5749
1.99484	32.6331
1.99575	32.7315
1.99666	32.6571
1.99757	32.7015
1.99848	32.7372
1.99939	32.7101
2.0003	32.7149
2.00121	32.7032
2.00212	32.6653
2.00303	32.7384
2.00393	32.6696
2.00484	32.6335
2.00575	32.7174
2.00666	32.7534
2.00757	32.6418
2.00848	32.681
2.00939	32.7439
2.0103	32.6257
2.01121	32.657
2.01212	32.7525
2.01303	32.5928
2.01394	32.5738
2.01485	32.615
2.01576	32.6331
2.01667	32.6173
2.01758	32.6533
2.01849	32.5705
2.0194	32.5975
2.02031	32.4985
2.02122	32.586
2.02213	32.5559
2.02303	32.5261
2.02394	32.5049
2.02485	32.5182
2.02576	32.5768
2.02667	32.4988
2.02758	32.4528
2.02849	32.4778
2.0294	32.4573
2.03031	32.4675
2.03122	32.5163
2.03213	32.5065
2.03304	32.4481
2.03395	32.4378
2.03486	32.4701
2.03577	32.4928
2.03668	32.5099
2.03759	32.4994
2.0385	32.4967
2.03941	32.4761
2.04032	32.4503
2.04123	32.4247
2.04213	32.3998
2.04304	32.5245
2.04395	32.3033
2.04486	32.4456
2.04577	32.4744
2.04668	32.4428
2.04759	32.4224
2.0485	32.2666
2.04941	32.4894
2.05032	32.4637
2.05123	32.4495
2.05214	32.478
2.05305	32.467
2.05396	32.4772
2.05487	32.3969
2.05578	32.4119
2.05669	32.3856
2.0576	32.3857
2.05851	32.4263
2.05942	32.4155
2.06033	32.349
2.06124	32.2865
2.06214	32.3155
2.06305	32.41
2.06396	32.4189
2.06487	32.3791
2.06578	32.3381
2.06669	32.4516
2.0676	32.2718
2.06851	32.2436
2.06942	32.3658
2.07033	32.292
2.07124	32.173
2.07215	32.2743
2.07306	32.2035
2.07397	32.2344
2.07488	32.3055
2.07579	32.2422
2.0767	32.1903
2.07761	32.2156
2.07852	32.2351
2.07943	32.1594
2.08034	32.0758
2.08124	32.2097
2.08215	32.1201
2.08306	32.082
2.08397	31.9505
2.08488	32.0042
2.08579	32.0236
2.0867	31.9014
2.08761	32.0324
2.08852	31.9585
2.08943	31.8834
2.09034	31.9406
2.09125	31.9123
2.09216	31.8176
2.09307	31.7932
2.09398	31.7511
2.09489	31.828
2.0958	31.6652
2.09671	31.6729
2.09762	31.5757
2.09853	31.7228
2.09944	31.6947
2.10034	31.5782
2.10125	31.5575
2.10216	31.5969
2.10307	31.6325
2.10398	31.5392
2.10489	31.4185
2.1058	31.6042
2.10671	31.4733
2.10762	31.464
2.10853	31.4032
2.10944	31.5768
2.11035	31.4874
2.11126	31.406
2.11217	31.4337
2.11308	31.37
2.11399	31.295
2.1149	31.3165
2.11581	31.2381
2.11672	31.3179
2.11763	31.2982
2.11854	31.1769
2.11945	31.2771
2.12035	31.2438
2.12126	31.2402
2.12217	31.1666
2.12308	31.1437
2.12399	31.1957
2.1249	31.0878
2.12581	30.9754
2.12672	30.9706
2.12763	31.1641
2.12854	31.0483
2.12945	31.0375
2.13036	30.9613
2.13127	30.9161
2.13218	30.9307
2.13309	30.9323
2.134	30.9804
2.13491	31.0357
2.13582	30.8244
2.13673	30.8332
2.13764	30.7788
2.13855	30.7885
2.13945	30.7804
2.14036	30.701
2.14127	30.709
2.14218	30.9252
2.14309	30.5913
2.144	30.646
2.14491	30.7963
2.14582	30.6045
2.14673	30.5546
2.14764	30.5827
2.14855	30.5049
2.14946	30.495
2.15037	30.6905
2.15128	30.2733
2.15219	30.498
2.1531	30.5007
2.15401	30.3733
2.15492	30.2881
2.15583	30.291
2.15674	30.2861
2.15765	30.1305
2.15856	30.177
2.15946	30.1048
2.16037	30.0686
2.16128	30.0109
2.16219	30.0319
2.1631	30.1001
2.16401	29.9479
2.16492	29.9566
2.16583	30.0365
2.16674	29.8648
2.16765	29.9605
2.16856	29.8552
2.16947	29.6385
2.17038	29.8621
2.17129	29.5552
2.1722	29.6909
2.17311	29.7349
2.17402	29.744
2.17493	29.5896
2.17584	29.4322
2.17675	29.5277
2.17766	29.5396
2.17856	29.6506
2.17947	29.4375
2.18038	29.4114
2.18129	29.4049
2.1822	29.3188
2.18311	29.3058
2.18402	29.3604
2.18493	29.3232
2.18584	29.3108
2.18675	29.2506
2.18766	29.227
2.18857	29.243
2.18948	29.1201
2.19039	29.3255
2.1913	29.0863
2.19221	29.0897
2.19312	29.0997
2.19403	29.0025
2.19494	28.944
2.19585	29.0274
2.19676	28.846
2.19766	28.8635
2.19857	28.9083
2.19948	28.8827
2.20039	28.7956
2.2013	28.7329
2.20221	28.6036
2.20312	28.6716
2.20403	28.7032
2.20494	28.6763
2.20585	28.6218
2.20676	28.4419
2.20767	28.6164
2.20858	28.4538
2.20949	28.3677
2.2104	28.3871
2.21131	28.3728
2.21222	28.276
2.21313	28.145
2.21404	28.3163
2.21495	28.2995
2.21586	28.1534
2.21677	28.1765
2.21767	28.0926
2.21858	28.2314
2.21949	27.9585
2.2204	27.8292
2.22131	27.9871
2.22222	28.0126
2.22313	28.0878
2.22404	27.7955
2.22495	27.7553
2.22586	27.8468
2.22677	27.8088
2.22768	27.6683
2.22859	27.7651
2.2295	27.6706
2.23041	27.5467
2.23132	27.4843
2.23223	27.4591
2.23314	27.5554
2.23405	27.54
2.23496	27.4479
2.23587	27.3215
2.23677	27.2276
2.23768	27.3536
2.23859	27.3401
2.2395	27.2074
2.24041	27.0687
2.24132	27.0503
2.24223	27.2681
2.24314	27.0753
2.24405	27.0374
2.24496	27.0066
2.24587	26.9351
2.24678	27.1068
2.24769	26.9165
2.2486	26.9639
2.24951	26.9362
2.25042	26.778
2.25133	26.9295
2.25224	26.8369
2.25315	26.6951
2.25406	26.6246
2.25497	26.6888
2.25587	26.8744
2.25678	26.6772
2.25769	26.5908
2.2586	26.5621
2.25951	26.523
2.26042	26.439
2.26133	26.4405
2.26224	26.422
2.26315	26.365
2.26406	26.2843
2.26497	26.2935
2.26588	26.2349
2.26679	26.3267
2.2677	26.3288
2.26861	25.9492
2.26952	26.0336
2.27043	25.986
2.27134	25.9486
2.27225	25.9311
2.27316	25.8418
2.27407	25.7025
2.27498	25.7066
2.27588	25.664
2.27679	25.5115
2.2777	25.6455
2.27861	25.4078
2.27952	25.2824
2.28043	25.2838
2.28134	25.2862
2.28225	25.4307
2.28316	25.6139
2.28407	25.8999
2.28498	26.3326
2.28589	26.9571
2.2868	27.1235
2.28771	27.0492
2.28862	26.7382
2.28953	26.1452
2.29044	25.604
2.29135	25.195
2.29226	24.7541
2.29317	24.212
2.29408	23.9478
2.29498	23.9438
2.29589	24.1612
2.2968	24.4448
2.29771	24.3883
2.29862	24.1659
2.29953	24.1703
2.30044	24.2699
2.30135	24.2098
2.30226	23.9331
2.30317	23.9596
2.30408	24.0206
2.30499	23.9082
2.3059	23.8972
2.30681	23.7751
2.30772	23.702
2.30863	23.7167
2.30954	23.5797
2.31045	23.549
2.31136	23.4945
2.31227	23.4248
2.31318	23.522
2.31408	23.5481
2.31499	23.5415
2.3159	23.5501
2.31681	23.6834
2.31772	23.5483
2.31863	23.4384
2.31954	23.309
2.32045	22.9651
2.32136	23.0868
2.32227	23.0131
2.32318	22.7995
2.32409	22.7015
2.325	22.6781
2.32591	22.7216
2.32682	22.7564
2.32773	22.6322
2.32864	22.5408
2.32955	22.482
2.33046	22.4394
2.33137	22.3787
2.33228	22.3237
2.33319	22.3404
2.33409	22.358
2.335	22.1578
2.33591	22.0596
2.33682	22.0653
2.33773	22.1169
2.33864	21.9921
2.33955	21.934
2.34046	21.8623
2.34137	21.7768
2.34228	21.8246
2.34319	21.8218
2.3441	21.6746
2.34501	21.3625
2.34592	21.397
2.34683	21.4459
2.34774	21.4952
2.34865	21.5332
2.34956	21.1635
2.35047	21.108
2.35138	21.1479
2.35229	20.8733
2.35319	20.9316
2.3541	20.945
2.35501	20.8793
2.35592	20.8164
2.35683	20.7741
2.35774	20.7433
2.35865	20.7109
2.35956	20.4676
2.36047	20.4685
2.36138	20.4719
2.36229	20.1939
2.3632	20.2596
2.36411	20.1556
2.36502	19.975
2.36593	20.2766
2.36684	20.3736
2.36775	20.2575
2.36866	19.9109
2.36957	19.8189
2.37048	19.7863
2.37139	19.7284
2.3723	19.4842
2.3732	19.412
2.37411	19.421
2.37502	19.4824
2.37593	19.4527
2.37684	19.2136
2.37775	18.9575
2.37866	18.8982
2.37957	19.048
2.38048	18.9995
2.38139	18.7419
2.3823	18.6368
2.38321	18.8185
2.38412	19.0077
2.38503	18.9226
2.38594	18.7567
2.38685	18.3765
2.38776	17.8647
2.38867	18.2431
2.38958	18.1239
2.39049	17.8769
2.3914	17.9299
2.3923	17.8307
2.39321	17.7144
2.39412	17.6157
2.39503	17.7441
2.39594	17.9033
2.39685	18.1128
2.39776	18.4463
2.39867	17.9118
2.39958	17.3042
2.40049	16.9922
2.4014	17.5292
2.40231	18.0364
2.40322	18.3918
2.40413	18.0266
2.40504	17.6668
2.40595	17.5135
2.40686	17.9982
2.40777	17.5968
2.40868	17.4452
2.40959	18.0235
2.4105	17.2773
2.4114	17.46
2.41231	18.3965
2.41322	17.3938
2.41413	17.0744
2.41504	17.0773
2.41595	16.8839
2.41686	17.127
2.41777	17.4569
2.41868	17.695
2.41959	17.1539
2.4205	16.7662
2.42141	16.7026
2.42232	16.4878
2.42323	16.6262
2.42414	17.0023
2.42505	16.8649
2.42596	16.5162
2.42687	16.33
2.42778	17.2901
2.42869	17.3371
2.4296	16.9089
2.43051	16.0896
2.43141	15.9777
2.43232	16.0753
2.43323	16.281
2.43414	16.8171
2.43505	17.0131
2.43596	16.7512
2.43687	15.76
2.43778	15.6302
2.43869	16.2304
2.4396	15.5231
2.44051	14.9005
2.44142	14.5595
2.44233	15.9116
2.44324	16.302
2.44415	16.1305
2.44506	15.8062
2.44597	16.3825
2.44688	16.6677
2.44779	14.542
2.4487	14.327
2.44961	14.5649
2.45051	14.2199
2.45142	14.6216
2.45233	14.9365
2.45324	14.5631
2.45415	14.9845
2.45506	14.9198
2.45597	13.4984
2.45688	15.2676
2.45779	16.2565
2.4587	14.7092
2.45961	15.9456
2.46052	16.2463
2.46143	14.1818
2.46234	12.4808
2.46325	11.7741
2.46416	12.6109
2.46507	13.2365
2.46598	13.8226
2.46689	14.3911
2.4678	13.3503
2.46871	12.4534
2.46961	12.1473
2.47052	12.834
2.47143	12.9713
2.47234	11.9257
2.47325	11.6921
2.47416	12.0506
2.47507	13.2574
2.47598	13.7795
2.47689	13.8612
2.4778	13.3082
2.47871	14.0715
2.47962	14.4683
2.48053	13.3028
2.48144	9.64925
2.48235	7.17781
2.48326	9.99646
2.48417	8.91892
2.48508	7.52908
2.48599	9.89437
2.4869	9.18934
2.48781	7.2303
2.48872	5.76241
2.48962	4.11022
2.49053	3.02155
2.49144	7.29282
2.49235	9.38715
2.49326	9.5934
2.49417	3.46495
2.49508	1.3807
2.49599	3.14858
2.4969	-7.59762
2.49781	-7.41453
2.49872	7.20717
2.49963	8.21448
2.50054	7.62197
2.50145	6.93957
2.50236	1.39654
2.50327	29.2918
2.50418	151.494
2.50509	99.8092
2.506	25.0491
2.50691	160.842
2.50782	123.524
2.50872	-7.5339
2.50963	6.34643
2.51054	8.11338
2.51145	-1.42117
2.51236	-2.92661
2.51327	-5.52726
2.51418	-10.2107
2.51509	-26.1713
2.516	-38.0368
2.51691	-34.4696
2.51782	-127.179
2.51873	-289.911
2.51964	-628.703
2.52055	-560.364
2.52146	-207.626
2.52237	314.511
2.52328	471.11
2.52419	189.94
2.5251	106.181
2.52601	-15.0995
2.52692	-277.583
2.52783	15.9188
2.52873	404.585
2.52964	239.332
2.53055	122.07
2.53146	39.5076

## Sheet: Fig2b
Energy (eV)	Rst (%)
1.60101	-66.9317
1.60192	118.967
1.60283	58.5665
1.60374	86.6378
1.60465	3.16146
1.60556	1.0641
1.60647	39.8344
1.60738	64.4077
1.60829	9.45745
1.6092	-970.603
1.61011	-1463.05
1.61102	-12.8196
1.61193	1957.85
1.61284	223.398
1.61375	-2.18959
1.61465	15247.2
1.61556	144.212
1.61647	32.2329
1.61738	69.3829
1.61829	157.467
1.6192	-104.861
1.62011	-9.23833
1.62102	239.982
1.62193	71.4695
1.62284	23.1898
1.62375	246.03
1.62466	-1046.96
1.62557	90.7495
1.62648	-72.1442
1.62739	0.689781
1.6283	14266.5
1.62921	110.946
1.63012	18.2791
1.63103	25.0236
1.63194	21.6793
1.63285	0.0401161
1.63376	-133.488
1.63466	132.983
1.63557	775.782
1.63648	65.482
1.63739	1013.13
1.6383	-401.162
1.63921	24.1715
1.64012	38.2681
1.64103	24.1584
1.64194	-4139.74
1.64285	-1319.39
1.64376	73.1621
1.64467	84.5879
1.64558	289.026
1.64649	117.724
1.6474	70.9055
1.64831	54.968
1.64922	47.388
1.65013	38.8986
1.65104	34.9162
1.65195	33.8994
1.65286	31.9323
1.65376	29.7286
1.65467	29.1599
1.65558	26.2348
1.65649	21.6329
1.6574	19.4657
1.65831	18.7061
1.65922	18.676
1.66013	18.8485
1.66104	19.0688
1.66195	19.1889
1.66286	19.535
1.66377	19.6026
1.66468	19.1369
1.66559	19.3821
1.6665	19.7156
1.66741	19.5828
1.66832	19.8509
1.66923	20.1774
1.67014	20.3269
1.67105	20.3655
1.67196	20.3441
1.67286	20.2055
1.67377	20.2782
1.67468	20.482
1.67559	20.2572
1.6765	20.3681
1.67741	20.7733
1.67832	20.695
1.67923	20.7868
1.68014	20.9625
1.68105	20.9429
1.68196	21.0814
1.68287	21.2011
1.68378	21.3038
1.68469	21.3797
1.6856	21.4558
1.68651	21.5581
1.68742	21.6135
1.68833	21.641
1.68924	21.7374
1.69015	21.8363
1.69106	21.8594
1.69197	21.9495
1.69287	22.0403
1.69378	22.1161
1.69469	22.1955
1.6956	22.2621
1.69651	22.3737
1.69742	22.4822
1.69833	22.5471
1.69924	22.6041
1.70015	22.7159
1.70106	22.8281
1.70197	22.8867
1.70288	22.9147
1.70379	23.0481
1.7047	23.047
1.70561	23.2098
1.70652	23.2289
1.70743	23.3412
1.70834	23.4427
1.70925	23.511
1.71016	23.5879
1.71107	23.6816
1.71197	23.7493
1.71288	23.8115
1.71379	23.8978
1.7147	23.9714
1.71561	24.0403
1.71652	24.1588
1.71743	24.2069
1.71834	24.2824
1.71925	24.362
1.72016	24.4805
1.72107	24.4919
1.72198	24.5786
1.72289	24.6514
1.7238	24.789
1.72471	24.8089
1.72562	24.9113
1.72653	24.9788
1.72744	25.0222
1.72835	25.1089
1.72926	25.2895
1.73017	25.3963
1.73107	25.4781
1.73198	25.4865
1.73289	25.4719
1.7338	25.5333
1.73471	25.5509
1.73562	25.7036
1.73653	25.7708
1.73744	25.867
1.73835	25.8991
1.73926	26.0371
1.74017	26.0425
1.74108	26.1559
1.74199	26.1829
1.7429	26.2622
1.74381	26.3944
1.74472	26.3764
1.74563	26.445
1.74654	26.6296
1.74745	26.5869
1.74836	26.6645
1.74927	26.7396
1.75018	26.8533
1.75108	26.9069
1.75199	26.9573
1.7529	27.0074
1.75381	27.0933
1.75472	27.2115
1.75563	27.2013
1.75654	27.2714
1.75745	27.3191
1.75836	27.3909
1.75927	27.4556
1.76018	27.5088
1.76109	27.5745
1.762	27.6867
1.76291	27.7573
1.76382	27.7771
1.76473	27.8876
1.76564	27.9285
1.76655	28.0208
1.76746	28.0409
1.76837	28.1426
1.76928	28.2029
1.77018	28.1939
1.77109	28.3073
1.772	28.3154
1.77291	28.474
1.77382	28.4704
1.77473	28.5852
1.77564	28.6967
1.77655	28.6382
1.77746	28.8249
1.77837	28.8678
1.77928	28.8436
1.78019	28.9262
1.7811	29.0159
1.78201	29.0631
1.78292	29.1471
1.78383	29.2064
1.78474	29.244
1.78565	29.344
1.78656	29.3836
1.78747	29.4472
1.78838	29.5409
1.78928	29.4867
1.79019	29.6704
1.7911	29.6255
1.79201	29.6999
1.79292	29.7797
1.79383	29.7776
1.79474	29.7746
1.79565	29.9114
1.79656	29.9069
1.79747	30.0556
1.79838	30.098
1.79929	30.1061
1.8002	30.1545
1.80111	30.1571
1.80202	30.2334
1.80293	30.2985
1.80384	30.2615
1.80475	30.3619
1.80566	30.3654
1.80657	30.442
1.80748	30.5083
1.80839	30.4757
1.80929	30.45
1.8102	30.5208
1.81111	30.5917
1.81202	30.6441
1.81293	30.548
1.81384	30.5573
1.81475	30.5934
1.81566	30.6755
1.81657	30.5726
1.81748	30.7348
1.81839	30.7487
1.8193	30.8178
1.82021	30.7774
1.82112	30.824
1.82203	30.8371
1.82294	30.8467
1.82385	30.7821
1.82476	30.744
1.82567	30.7882
1.82658	30.7829
1.82749	30.776
1.82839	30.7424
1.8293	30.7617
1.83021	30.7948
1.83112	30.719
1.83203	30.8397
1.83294	30.7168
1.83385	30.7123
1.83476	30.686
1.83567	30.6946
1.83658	30.7112
1.83749	30.5917
1.8384	30.5976
1.83931	30.5707
1.84022	30.5152
1.84113	30.4978
1.84204	30.4787
1.84295	30.4292
1.84386	30.4433
1.84477	30.3525
1.84568	30.3336
1.84659	30.3237
1.8475	30.2473
1.8484	30.1906
1.84931	30.1364
1.85022	30.1167
1.85113	30.1177
1.85204	30.005
1.85295	29.9755
1.85386	29.9282
1.85477	29.9476
1.85568	29.8004
1.85659	29.7339
1.8575	29.6378
1.85841	29.6236
1.85932	29.5113
1.86023	29.3689
1.86114	29.3084
1.86205	29.1563
1.86296	29.1507
1.86387	29.0549
1.86478	29.1138
1.86569	29.0673
1.8666	29.186
1.8675	29.0863
1.86841	29.06
1.86932	28.9519
1.87023	28.8739
1.87114	28.8659
1.87205	28.7938
1.87296	28.7171
1.87387	28.6726
1.87478	28.6113
1.87569	28.5869
1.8766	28.5834
1.87751	28.5135
1.87842	28.4548
1.87933	28.4815
1.88024	28.392
1.88115	28.3545
1.88206	28.332
1.88297	28.3072
1.88388	28.2682
1.88479	28.3187
1.8857	28.3172
1.8866	28.2508
1.88751	28.2385
1.88842	28.2243
1.88933	28.2771
1.89024	28.2375
1.89115	28.2197
1.89206	28.2215
1.89297	28.2342
1.89388	28.2243
1.89479	28.2267
1.8957	28.2163
1.89661	28.301
1.89752	28.2162
1.89843	28.3097
1.89934	28.2443
1.90025	28.2683
1.90116	28.3419
1.90207	28.3574
1.90298	28.3519
1.90389	28.371
1.9048	28.3843
1.90571	28.4228
1.90661	28.4455
1.90752	28.4695
1.90843	28.4982
1.90934	28.5122
1.91025	28.5371
1.91116	28.6076
1.91207	28.6445
1.91298	28.6425
1.91389	28.692
1.9148	28.6993
1.91571	28.7142
1.91662	28.7371
1.91753	28.7581
1.91844	28.7749
1.91935	28.8512
1.92026	28.8734
1.92117	28.94
1.92208	28.9135
1.92299	28.9363
1.9239	28.9556
1.92481	28.9816
1.92571	29.0218
1.92662	29.0231
1.92753	29.0189
1.92844	29.0542
1.92935	29.1051
1.93026	29.0799
1.93117	29.1318
1.93208	29.2077
1.93299	29.1656
1.9339	29.2426
1.93481	29.2272
1.93572	29.2386
1.93663	29.2555
1.93754	29.2201
1.93845	29.2736
1.93936	29.2683
1.94027	29.256
1.94118	29.3065
1.94209	29.2722
1.943	29.3083
1.94391	29.3512
1.94481	29.2524
1.94572	29.3784
1.94663	29.2968
1.94754	29.3215
1.94845	29.3441
1.94936	29.2423
1.95027	29.2854
1.95118	29.3221
1.95209	29.3092
1.953	29.3307
1.95391	29.3106
1.95482	29.2729
1.95573	29.3029
1.95664	29.2539
1.95755	29.1974
1.95846	29.2844
1.95937	29.1709
1.96028	29.2276
1.96119	29.1651
1.9621	29.1416
1.96301	29.173
1.96392	29.1262
1.96482	29.0899
1.96573	29.0714
1.96664	29.0682
1.96755	29.089
1.96846	29.0637
1.96937	28.9804
1.97028	28.9511
1.97119	28.9506
1.9721	28.9239
1.97301	28.8532
1.97392	28.8564
1.97483	28.7868
1.97574	28.7707
1.97665	28.7509
1.97756	28.7134
1.97847	28.749
1.97938	28.6537
1.98029	28.5746
1.9812	28.5565
1.98211	28.5054
1.98302	28.5095
1.98392	28.4461
1.98483	28.4094
1.98574	28.3572
1.98665	28.3811
1.98756	28.2767
1.98847	28.2868
1.98938	28.2831
1.99029	28.1953
1.9912	28.1806
1.99211	28.1155
1.99302	28.0649
1.99393	28.0405
1.99484	28.0122
1.99575	27.9447
1.99666	27.9023
1.99757	27.8633
1.99848	27.8131
1.99939	27.7896
2.0003	27.7656
2.00121	27.6616
2.00212	27.6283
2.00303	27.5769
2.00393	27.5227
2.00484	27.4664
2.00575	27.454
2.00666	27.3974
2.00757	27.3901
2.00848	27.356
2.00939	27.2775
2.0103	27.2398
2.01121	27.217
2.01212	27.1804
2.01303	27.1513
2.01394	27.0696
2.01485	27.051
2.01576	27.0081
2.01667	26.974
2.01758	26.9665
2.01849	26.95
2.0194	26.8653
2.02031	26.7907
2.02122	26.7099
2.02213	26.6679
2.02303	26.6731
2.02394	26.6026
2.02485	26.4978
2.02576	26.4782
2.02667	26.4788
2.02758	26.4349
2.02849	26.394
2.0294	26.3426
2.03031	26.3014
2.03122	26.283
2.03213	26.2317
2.03304	26.2137
2.03395	26.1947
2.03486	26.1177
2.03577	26.0983
2.03668	26.0795
2.03759	26.0087
2.0385	25.9569
2.03941	25.9604
2.04032	25.9083
2.04123	25.8934
2.04213	25.8855
2.04304	25.8388
2.04395	25.7943
2.04486	25.8192
2.04577	25.8168
2.04668	25.8316
2.04759	25.7257
2.0485	25.7884
2.04941	25.7225
2.05032	25.7408
2.05123	25.7023
2.05214	25.7147
2.05305	25.7347
2.05396	25.7146
2.05487	25.6915
2.05578	25.6958
2.05669	25.7032
2.0576	25.6763
2.05851	25.6445
2.05942	25.628
2.06033	25.6166
2.06124	25.6211
2.06214	25.63
2.06305	25.6303
2.06396	25.6315
2.06487	25.5957
2.06578	25.6071
2.06669	25.6344
2.0676	25.6397
2.06851	25.6316
2.06942	25.6531
2.07033	25.623
2.07124	25.5991
2.07215	25.5829
2.07306	25.6258
2.07397	25.5985
2.07488	25.6202
2.07579	25.6543
2.0767	25.6753
2.07761	25.6513
2.07852	25.6487
2.07943	25.6899
2.08034	25.6782
2.08124	25.6972
2.08215	25.6633
2.08306	25.6868
2.08397	25.6612
2.08488	25.7503
2.08579	25.7057
2.0867	25.6758
2.08761	25.6615
2.08852	25.6929
2.08943	25.6865
2.09034	25.7008
2.09125	25.7414
2.09216	25.7444
2.09307	25.7001
2.09398	25.6647
2.09489	25.6983
2.0958	25.6978
2.09671	25.6855
2.09762	25.7189
2.09853	25.691
2.09944	25.6438
2.10034	25.6404
2.10125	25.6597
2.10216	25.6864
2.10307	25.6712
2.10398	25.6265
2.10489	25.6002
2.1058	25.5741
2.10671	25.6337
2.10762	25.5443
2.10853	25.6008
2.10944	25.555
2.11035	25.5441
2.11126	25.5592
2.11217	25.5772
2.11308	25.5657
2.11399	25.524
2.1149	25.48
2.11581	25.4576
2.11672	25.4717
2.11763	25.4552
2.11854	25.4771
2.11945	25.3932
2.12035	25.4309
2.12126	25.4246
2.12217	25.3989
2.12308	25.3447
2.12399	25.3067
2.1249	25.3571
2.12581	25.2852
2.12672	25.3048
2.12763	25.2915
2.12854	25.2473
2.12945	25.1905
2.13036	25.1984
2.13127	25.2093
2.13218	25.198
2.13309	25.1707
2.134	25.0918
2.13491	25.1019
2.13582	25.1377
2.13673	25.1125
2.13764	25.0267
2.13855	25.0405
2.13945	25.0212
2.14036	24.9823
2.14127	25.0124
2.14218	24.9921
2.14309	25.0198
2.144	24.9586
2.14491	24.948
2.14582	24.9335
2.14673	24.908
2.14764	24.8526
2.14855	24.808
2.14946	24.8363
2.15037	24.8241
2.15128	24.7614
2.15219	24.727
2.1531	24.7491
2.15401	24.719
2.15492	24.708
2.15583	24.7229
2.15674	24.6607
2.15765	24.6278
2.15856	24.6109
2.15946	24.5861
2.16037	24.5471
2.16128	24.5157
2.16219	24.5056
2.1631	24.5045
2.16401	24.4844
2.16492	24.4673
2.16583	24.4907
2.16674	24.4558
2.16765	24.4425
2.16856	24.3952
2.16947	24.3386
2.17038	24.3596
2.17129	24.3146
2.1722	24.2521
2.17311	24.2832
2.17402	24.2515
2.17493	24.2176
2.17584	24.2138
2.17675	24.2002
2.17766	24.1705
2.17856	24.1393
2.17947	24.1471
2.18038	24.0953
2.18129	24.0512
2.1822	24.0286
2.18311	23.9674
2.18402	23.9427
2.18493	23.9389
2.18584	23.9132
2.18675	23.9054
2.18766	23.9021
2.18857	23.8759
2.18948	23.8283
2.19039	23.8503
2.1913	23.8071
2.19221	23.7373
2.19312	23.6646
2.19403	23.6177
2.19494	23.6105
2.19585	23.5808
2.19676	23.5134
2.19766	23.4992
2.19857	23.4696
2.19948	23.4241
2.20039	23.4043
2.2013	23.4319
2.20221	23.3522
2.20312	23.328
2.20403	23.3171
2.20494	23.2871
2.20585	23.227
2.20676	23.1558
2.20767	23.0994
2.20858	23.1152
2.20949	23.1078
2.2104	23.0524
2.21131	22.9882
2.21222	23.0203
2.21313	22.9929
2.21404	22.9215
2.21495	22.8933
2.21586	22.9051
2.21677	22.8782
2.21767	22.6629
2.21858	22.752
2.21949	22.7187
2.2204	22.6535
2.22131	22.6493
2.22222	22.7152
2.22313	22.6365
2.22404	22.6281
2.22495	22.5805
2.22586	22.5446
2.22677	22.5601
2.22768	22.493
2.22859	22.406
2.2295	22.4023
2.23041	22.3683
2.23132	22.3044
2.23223	22.3304
2.23314	22.2993
2.23405	22.2566
2.23496	22.2514
2.23587	22.2382
2.23677	22.1603
2.23768	22.126
2.23859	22.1059
2.2395	22.0737
2.24041	22.0495
2.24132	22.0333
2.24223	21.9377
2.24314	21.9475
2.24405	21.9442
2.24496	21.9116
2.24587	21.8706
2.24678	21.895
2.24769	21.8259
2.2486	21.7974
2.24951	21.7396
2.25042	21.657
2.25133	21.6937
2.25224	21.6425
2.25315	21.6216
2.25406	21.6126
2.25497	21.59
2.25587	21.5232
2.25678	21.5254
2.25769	21.4125
2.2586	21.3253
2.25951	21.3328
2.26042	21.3024
2.26133	21.2281
2.26224	21.1898
2.26315	21.1774
2.26406	21.163
2.26497	21.0846
2.26588	21.06
2.26679	20.9993
2.2677	20.9305
2.26861	20.909
2.26952	20.9004
2.27043	20.8366
2.27134	20.8206
2.27225	20.8083
2.27316	20.624
2.27407	20.6239
2.27498	20.5748
2.27588	20.5224
2.27679	20.506
2.2777	20.5297
2.27861	20.4194
2.27952	20.2844
2.28043	20.1945
2.28134	20.2161
2.28225	20.1623
2.28316	20.305
2.28407	20.5813
2.28498	20.9253
2.28589	21.225
2.2868	21.1993
2.28771	21.0683
2.28862	20.9015
2.28953	20.7456
2.29044	20.365
2.29135	20.029
2.29226	19.7052
2.29317	19.4009
2.29408	19.3715
2.29498	19.5288
2.29589	19.6093
2.2968	19.5582
2.29771	19.455
2.29862	19.5206
2.29953	19.5035
2.30044	19.4251
2.30135	19.3603
2.30226	19.3973
2.30317	19.3839
2.30408	19.3609
2.30499	19.354
2.3059	19.2273
2.30681	19.1676
2.30772	19.1406
2.30863	19.1205
2.30954	19.0529
2.31045	19.141
2.31136	19.1355
2.31227	19.02
2.31318	19.0212
2.31408	19.1312
2.31499	19.1846
2.3159	19.1764
2.31681	19.1841
2.31772	19.0963
2.31863	18.988
2.31954	18.8759
2.32045	18.772
2.32136	18.7421
2.32227	18.6823
2.32318	18.6216
2.32409	18.6422
2.325	18.6602
2.32591	18.6126
2.32682	18.5339
2.32773	18.5042
2.32864	18.3923
2.32955	18.3173
2.33046	18.2858
2.33137	18.2872
2.33228	18.1924
2.33319	18.1793
2.33409	18.2062
2.335	18.0956
2.33591	18.0501
2.33682	17.9675
2.33773	17.8612
2.33864	17.8557
2.33955	17.8345
2.34046	17.7736
2.34137	17.6791
2.34228	17.6405
2.34319	17.6423
2.3441	17.6195
2.34501	17.5484
2.34592	17.56
2.34683	17.4685
2.34774	17.3455
2.34865	17.2487
2.34956	17.2788
2.35047	17.2329
2.35138	17.1285
2.35229	16.996
2.35319	16.9992
2.3541	16.962
2.35501	16.8863
2.35592	16.8877
2.35683	16.8415
2.35774	16.7476
2.35865	16.6143
2.35956	16.6947
2.36047	16.6616
2.36138	16.5694
2.36229	16.4696
2.3632	16.4878
2.36411	16.3924
2.36502	16.2234
2.36593	16.2175
2.36684	16.2076
2.36775	16.152
2.36866	16.0289
2.36957	15.8719
2.37048	15.8034
2.37139	15.7646
2.3723	15.6576
2.3732	15.569
2.37411	15.5772
2.37502	15.6817
2.37593	15.6551
2.37684	15.4544
2.37775	15.2495
2.37866	15.2321
2.37957	15.049
2.38048	14.9372
2.38139	14.909
2.3823	14.8042
2.38321	14.8484
2.38412	14.8945
2.38503	14.7932
2.38594	14.7327
2.38685	14.6126
2.38776	14.4195
2.38867	14.1618
2.38958	13.991
2.39049	13.9688
2.3914	14.2395
2.3923	14.0892
2.39321	13.9799
2.39412	14.0086
2.39503	14.0272
2.39594	13.7724
2.39685	13.4479
2.39776	13.5233
2.39867	13.5198
2.39958	13.3567
2.40049	12.9521
2.4014	13.4047
2.40231	13.7103
2.40322	13.7372
2.40413	12.8754
2.40504	12.5494
2.40595	12.6039
2.40686	13.0207
2.40777	13.1363
2.40868	13.0787
2.40959	12.8538
2.4105	12.8981
2.4114	13.0569
2.41231	13.2251
2.41322	12.4561
2.41413	12.2366
2.41504	12.3992
2.41595	12.8714
2.41686	12.6929
2.41777	12.6652
2.41868	13.3498
2.41959	12.588
2.4205	11.8577
2.42141	11.4074
2.42232	11.7445
2.42323	12.0293
2.42414	12.2776
2.42505	12.6241
2.42596	11.9709
2.42687	11.2351
2.42778	12.4064
2.42869	12.1945
2.4296	11.4859
2.43051	10.7418
2.43141	11.1924
2.43232	11.7954
2.43323	12.2384
2.43414	11.681
2.43505	11.7951
2.43596	12.856
2.43687	11.4113
2.43778	10.5934
2.43869	10.397
2.4396	10.3564
2.44051	10.365
2.44142	10.4698
2.44233	11.0446
2.44324	10.9295
2.44415	10.4807
2.44506	10.2575
2.44597	10.2478
2.44688	10.1289
2.44779	9.29639
2.4487	9.71109
2.44961	9.57928
2.45051	6.71242
2.45142	8.39979
2.45233	10.046
2.45324	8.63488
2.45415	9.21617
2.45506	9.2984
2.45597	7.44486
2.45688	8.02916
2.45779	8.36614
2.4587	7.40603
2.45961	7.98888
2.46052	8.39129
2.46143	8.06092
2.46234	8.40623
2.46325	7.52517
2.46416	4.47568
2.46507	5.6498
2.46598	7.4723
2.46689	9.42379
2.4678	8.59005
2.46871	8.32683
2.46961	9.61286
2.47052	8.68646
2.47143	6.00509
2.47234	0.864217
2.47325	5.59363
2.47416	7.06471
2.47507	-0.371912
2.47598	0.495907
2.47689	1.82167
2.4778	0.888718
2.47871	5.52256
2.47962	8.2916
2.48053	3.71699
2.48144	0.258898
2.48235	-2.14056
2.48326	-2.44089
2.48417	0.988634
2.48508	3.89088
2.48599	0.242362
2.4869	2.52248
2.48781	5.52786
2.48872	-0.820942
2.48962	-1.79711
2.49053	-56.0665
2.49144	-563.056
2.49235	-486.549
2.49326	-9.75145
2.49417	-0.712664
2.49508	-0.0135633
2.49599	-7.25793
2.4969	-9.37492
2.49781	-6.28231
2.49872	3.33653
2.49963	-0.456557
2.50054	-3.04725
2.50145	-0.711281
2.50236	-8.71854
2.50327	-17.1421
2.50418	-20.2203
2.50509	-14.7545
2.506	-7.97266
2.50691	-10.6608
2.50782	-9.92338
2.50872	-8.2296
2.50963	-21.2018
2.51054	-25.0204
2.51145	-20.2986
2.51236	-15.3948
2.51327	-18.2031
2.51418	-32.3671
2.51509	-28.7691
2.516	-32.8044
2.51691	-64.1332
2.51782	-98.6868
2.51873	-276.458
2.51964	-1210.01
2.52055	-1195.4
2.52146	-507.113
2.52237	1029.54
2.52328	1360.98
2.52419	249.047
2.5251	238.502
2.52601	-64.2454
2.52692	-1338.51
2.52783	-406.146
2.52873	952.465
2.52964	369.41
2.53055	116.608
2.53146	102.486

## Sheet: Fig2c
* This table gives deltaR/R as ratio. To obtain it in percentile, multiply 100 to the given value in this table.
* Empty cells corresponds to the points that were out of the measurement range. Due to chirp compensation, such a range is energy dependent.
		Time (ps)
		-4.5	-4.4	-4.3	-4.2	-4.1	-4	-3.9	-3.8	-3.7	-3.6	-3.5	-3.4	-3.3	-3.2	-3.1	-3	-2.9	-2.8	-2.7	-2.6	-2.5	-2.4	-2.3	-2.2	-2.1	-2	-1.9	-1.8	-1.7	-1.6	-1.5	-1.4	-1.3	-1.2	-1.1	-1	-0.9	-0.8	-0.7	-0.6	-0.5	-0.4	-0.3	-0.2	-0.1	-2.04281e-14	0.1	0.2
Energy (eV)	1.60101							0.356185	-0.878294	-3.08693	-0.866098	81.1277	0.633376	2.61832	-2.19459	-0.423626	1.63388	0.138177	1.45942	1.82173	-0.281481	-2.66547	-0.0416543	-10.8881	-0.263937	-2.79736	-1.86377	-0.36496	0.0505275	-0.24212	-0.877342	2.58851	-3.33767	-4.12781	-0.038135	-0.124781	0.154714	3.66306	0.736337	0.173353	1.92432	-1.38201	3.83522	3.10487	3.3738	11.0883	-1.83976	-3.48911	0.872815
	1.60192							66.6168	-0.493609	-14.1981	4.74578	108.212	-3.84707	-2.25581	-110.108	-25.8792	-21.3868	-0.0168541	-6.82692	16.5592	1.70895	1.20659	4.66569	88.4759	103.448	1.98677	3.32654	-0.468894	4.33144	4.2111	-2.35562	2.82318	0.587172	3.66424	-0.0935887	-9.7856	5.37593	-16.5834	5.33893	3.80791	-0.749544	11.6337	-8.30037	-11.3934	0.766072	-17.3769	-5.45014	18.3341	66.3515
	1.60283							0.301925	-2.46159	1.37193	-2.40658	2.07351	-0.948869	-10.1264	-0.371634	3.19927	1.5068	0.0657043	-2.10806	-0.456979	2.61901	0.365647	4.22728	0.926576	-2.02026	2.11294	-0.305685	-2.26663	-0.0326906	-0.78564	3.68149	0.0212981	0.373415	1.06905	-0.240445	1.92669	0.925895	-0.408368	-0.201159	11.8597	3.43744	1.06829	26.6096	3.6595	-1.88253	-2.91658	5.23012	-0.106695	-2.78048
	1.60374							1.98685	-4.04688	1.22909	-1.17231	-0.484519	-2.88606	-1.8901	-0.335197	-0.0920952	-2.92264	-1.16848	-2.25857	0.429219	2.91216	1.98908	-3.13556	1.28872	-0.198514	0.220312	2.43691	-0.558538	1.00552	-2.17253	-0.713715	-0.60217	-0.655131	2.15756	0.810463	0.365481	2.27752	-0.327727	0.14152	1.30617	-0.146198	0.90962	0.996	0.192726	0.22947	-0.769454	-3.73487	-0.214694	1.0982
	1.60465							0.492597	0.555411	0.590505	0.691279	-0.680254	0.0638108	-0.17326	0.580747	-0.716351	-2.79794	-0.818124	0.169547	0.0645556	0.916914	-0.472075	-1.1836	-0.830238	0.185582	-0.153223	-4.8552	0.712405	0.0175399	0.623669	-0.0497635	0.336302	1.5892	-0.15284	0.440187	0.160707	-0.626136	-0.961142	0.107236	-1.14605	0.941127	0.732924	-3.9075	1.30258	1.95698	0.0921132	-0.748542	-0.451052	-0.880984
	1.60556							0.499234	-2.25767	-1.36976	0.732641	0.317865	1.52425	-0.803328	0.325057	1.19789	-28.7531	-0.677357	-0.600882	3.36844	0.122712	-1.33744	-0.532261	0.570985	4.58557	-4.86286	-0.727569	-2.4683	5.16444	-1.74635	1.78825	-1.73499	-1.17867	2.78924	-0.37595	0.179476	-0.153817	-1.9265	-1.92964	0.721102	-0.665797	-0.478282	2.67904	-2.20423	1.50958	1.55932	1.63916	-0.314753	6.97065
	1.60647							1.65709	0.381466	0.0379048	1.71221	-1.23112	0.231286	0.419912	1.33374	-1.1386	0.693972	-3.73544	2.3974	1.4818	0.551431	1.17258	-1.2135	-1.26168	-3.34119	2.03231	-2.51877	-33.0153	0.267755	1.31412	-0.0796154	0.0909405	-2.03668	3.57116	3.2442	0.582176	0.0816632	1.13131	1.03531	2.83481	0.505132	0.485406	-3.60765	-2.13531	0.789835	-2.23302	2.63453	0.0118869	1.62544
	1.60738							1.89567	3.579	-0.410303	-2.47399	-1.40539	0.822332	-0.945482	-0.543838	-0.645055	0.317621	1.6841	-0.856369	0.0456283	-2.97365	-0.0476481	6.61737	-0.60482	0.187158	2.16763	-0.825804	0.372136	1.11643	-0.00478216	-0.0617683	-0.359563	2.29467	3.84373	-0.902976	1.10765	1.49385	1.45372	2.14227	0.519453	-1.4164	-0.0247462	1.29577	-0.294859	1.82386	-1.57638	-0.178821	-3.7083	-3.02004
	1.60829							-0.489582	-1.46949	3.14619	-1.457	-1.00523	-2.29456	-1.83954	-2.56209	3.2401	3.43714	0.0510279	-2.20149	-0.392281	1.32514	-0.984712	18.5364	-1.27713	-1.62311	-0.913662	0.964763	-1.43627	0.595604	-0.32653	1.37993	0.296753	1.01805	0.384159	1.09111	0.936701	2.6977	2.11483	1.07074	0.16694	-0.98342	0.0419977	64.7494	0.793315	-0.255316	-0.145001	1.48115	-0.398445	2.7569
	1.6092							0.582976	-0.987994	0.864705	-0.62687	-0.336	-0.287087	-0.736415	0.0990351	-1.1717	0.624602	1.71209	-0.660681	-0.115291	0.0515071	0.307627	1.51928	2.02168	-0.403167	1.52355	-1.16371	0.15651	1.32331	-0.569353	1.4799	-0.668822	-8.29458	1.94315	-0.627843	-1.2033	-1.25001	2.09571	0.284641	0.544746	2.42433	4.06898	-0.729978	0.664685	-0.41912	2.17625	-0.161226	-0.791946	5.10142
	1.61011							-2.61344	0.0349859	-1.70895	-1.1382	1.55468	-0.477937	-1.22891	-0.0484213	-0.598171	0.535459	-0.913943	0.840493	-0.935165	0.205508	0.22563	1.75582	0.565829	-0.922553	0.404152	13.2918	0.612956	0.342111	-1.01832	-0.0523662	0.509701	0.854149	1.43749	-0.485797	-1.02029	1.03231	-0.924764	-0.50652	-0.0663465	-0.237819	-0.0541496	-0.186636	-1.70098	0.18614	-2.81286	1.38249	0.509395	-0.68537
	1.61101							-0.0101264	1.03866	-1.82618	0.782327	-17.8032	10.3381	-2.69829	6.46589	-9.01496	10.2408	0.652839	3.73012	-1.57046	-1.36935	0.00579711	-68.2227	0.971624	-1.34366	-1.00717	-0.786743	-0.719455	0.169413	0.0131077	0.118995	-1.58752	9.27031	2.53827	-0.79316	1.20337	-142.235	0.923986	0.52555	-3.89027	0.10138	-0.965874	5.3193	2.2171	-7.88523	12.5279	1.19441	6.32018	4.16518
	1.61192							0.454428	-3.20001	-4.00187	0.693821	5.7826	-0.399413	1.31177	1.78561	0.463993	12.6438	2.03419	1.563	-4.86739	-0.315221	-5.9875	-0.746209	-1.62765	-1.6104	1.42793	7.17708	-0.0594909	0.939986	-0.714115	0.276893	-0.23835	0.409067	69.9863	1.35442	-0.58837	-0.253928	-0.345039	-0.446524	-0.11718	-0.995076	-1.43917	0.42694	-6.27599	7.05786	-4.42772	-0.714142	-1.49423	1.42445
	1.61283							-1.00314	1.20061	-2.84786	-4.78759	-2.72551	-0.0175707	-0.089303	-1.27954	-0.0521539	3.58966	1.5095	-0.289375	3.04075	-1.26202	0.6993	-5.91157	-1.15795	-0.761921	-1.41813	-0.10097	-1.8994	3.25617	-0.52188	-1.0603	0.176277	-1.06252	0.495052	-0.639491	0.478136	-0.235813	-2.50469	0.47849	1.14894	0.198525	1.56465	6.38434	-0.288976	-8.22567	1.9412	-1.09191	0.370616	0.322509
	1.61374								1.44594	0.3117	-1.18198	-1.13428	-1.13199	-0.394074	0.39867	0.410239	-2.31997	-0.0373658	1.49024	0.473002	-1.64832	0.401019	-0.638215	1.46253	3.06284	-0.398391	2.06343	0.800647	0.596104	0.0380443	0.0125425	0.279211	-0.697122	-0.531498	1.31162	0.678132	-0.108986	1.59494	-0.0325728	1.80031	1.21329	1.14868	-0.0210392	0.930493	-0.753045	1.15447	-0.395457	-0.486588	-0.186972
	1.61465								-2.64481	-0.0772569	-0.0342081	3.45882	-1.5315	1.10895	-0.817066	-0.283721	0.261177	-0.727107	0.606541	0.0853136	-1.03713	3.42376	-0.810181	0.287354	-0.983233	-1.33988	1.74386	2.35041	1.29232	2.12682	-0.182935	-0.40795	-0.487635	-17.6545	0.0614425	-2.12955	-0.838864	1.52444	-1.9659	3.05097	0.509546	-0.361296	-1.13302	1.72728	0.260654	-0.111833	1.59988	0.150488	0.140931
	1.61556								3.54898	0.815916	1.16203	0.470714	-0.665616	-0.242482	1.93797	-0.185892	2.9741	-0.849992	1.60622	0.515588	-0.641313	-6.90878	0.0604028	0.680612	-5.84782	1.10646	-3.6172	0.406948	-1.23676	34.1373	-0.249495	1.07332	7.71518	-16.5403	1.9462	1.01427	0.111987	-55.5006	-0.96704	7.98151	0.0307252	-1.8643	1.75842	5.57442	1.64883	0.0194814	2.88702	-4.01653	7.14087
	1.61647								-2.66477	-11.3203	-3.02511	1.94534	-2.87683	-1.85817	18.864	0.840057	-1.13727	0.500373	1.846	1.23865	0.999787	-0.873711	1.80154	-3.24117	2.60103	-1.94727	2.16151	4.98493	-0.268864	0.961749	0.262075	-0.340603	0.224994	-3.40839	-0.928052	-3.06997	1.2691	0.327605	-1.24616	-5.10627	-0.860423	-0.973942	4.11408	0.485855	-2.53402	-1.12274	-0.330068	-1.20811	-6.31044
	1.61738								-1.55271	3.30011	0.582064	2.17861	-0.409915	-0.589202	-0.756418	-2.22695	-28.5944	-1.10228	0.72432	-1.62985	2.88771	-0.819997	2.80584	2.04504	3.13296	-0.20491	1.7368	-1.36907	-0.300056	0.586201	0.424578	0.265605	-0.0663705	10.093	1.13286	0.663584	-0.27698	1.57974	-0.927235	2.78649	-0.218035	1.4647	0.725076	-0.31924	0.761444	-0.139744	-0.49969	0.652006	0.88556
	1.61829								-3.85129	0.0903565	-0.654241	1.21888	0.171463	-1.12041	-0.0682383	1.11789	-0.687115	-1.16698	-0.679699	-0.557815	0.527324	0.17641	0.13156	-0.503921	0.782603	0.614599	1.75345	-0.843974	-0.0460004	1.08046	-0.855165	0.291587	1.56627	-0.0993255	1.87173	-0.257368	0.380737	-0.555096	-1.908	0.0104921	0.633411	1.09833	-0.326711	-0.187757	-0.679405	-2.35745	-0.439854	-0.88372	-0.359582
	1.6192								-0.125505	-14.8991	-2.26946	0.983692	-2.04134	-0.526142	-1.50734	-2.58181	-1.06315	2.09255	15.928	-0.834074	1.72028	0.601422	6.91254	0.255533	-40.8578	-0.0399646	0.751809	-1.59274	-1.54988	342.985	-0.720088	-1.88279	-31.5154	-4.84751	14.4558	9.63298	3.64336	-5.48455	2.16527	-0.697934	-0.792703	-0.00491965	-5.27235	0.62877	1.5368	1.13472	-3.65661	-2.97269	3.16965
	1.62011								1.8672	3.3256	-7.11559	0.791278	-0.547188	6.9571	0.00403774	0.759133	-2.22347	1.30668	10.5953	1.124	-2.62209	0.745447	-148.702	0.531012	-1.66801	0.471486	-2.65111	1.81185	0.531434	0.600362	0.517576	-0.388266	-0.686246	-7.2768	-1.88315	0.441769	-2.18266	-1.03603	1.59511	-0.704765	-0.401003	-0.543197	0.476563	-1.56692	-0.62591	-0.29397	4.44329	2.86506	7.06865
	1.62102								-3.92548	-1.20769	-0.693428	-0.0984306	-2.08179	-14.6161	-11.374	13.2007	-12.2905	-4.03814	-44.9878	-4.85632	1.74821	1.69113	6.47164	-2.15226	-0.733717	8.35536	1.68224	-3.39128	-7.2212	1.64852	-1.67248	-2.24463	-2.83268	-9.91348	5.10745	-3.60128	6.34829	-1.8741	-4.35511	-0.0777544	-44.8771	-2.82713	0.715613	-0.804188	-1.4759	-2.96182	-6.32531	-10.7096	7.40587
	1.62193								-4.27195	-2.16336	-0.900187	-0.438029	1.58465	-3.34309	3.13753	-0.960734	0.292456	-0.723409	1.11638	0.79949	1.0564	1.09949	-11.5233	-0.556344	-1.1513	-6.3199	0.279038	-0.637223	0.0445146	0.626826	-5.03073	9.27595	2.79177	-3.6734	-10.755	-0.215148	-0.411921	-0.38173	-0.663038	0.788241	1.51366	1.14661	-3.86906	-23.637	0.27621	1.8091	1.95446	-4.83099	1.24534
	1.62284								-2.33276	-5.27361	18.4157	-2.16798	-1.28203	-0.721239	0.822695	0.30996	-2.09666	-1.48663	0.152055	-2.00818	1.89999	-0.741313	-0.188728	-3.49569	-7.67904	-0.58551	-3.03134	6.98854	-0.00380195	-1.43963	2.87209	1.40143	-2.5477	-5.32089	-2.18105	-0.0629885	-0.207008	-0.179223	-1.207	-0.945105	0.854148	-0.552362	0.463618	-0.581621	-0.683732	1.10269	-0.0732274	1.28663	-1.54446
	1.62375								-7.29297	3.29844	1.30501	-35.9453	1.26275	0.564977	-1.19164	-2.89383	2.41503	-3.80598	0.542662	1.62703	0.904313	0.556755	-2.24733	0.928764	0.412398	-0.817715	-0.325018	0.111962	-0.966621	-0.77833	-6.93882	-0.882538	-0.2421	-21.2402	-0.232951	-2.32755	-1.12601	-1.30059	1.39555	-1.79418	-1.65005	2.10536	-1.89595	1.32924	-1.68	0.955715	-0.156982	-0.0552519	-1.3242
	1.62466								-0.261965	2.69506	-1.39223	2.12977	-0.203552	-0.525521	-0.257411	-2.14711	0.818112	1.50449	-0.524539	-18.2561	0.271382	0.85137	0.256831	10.646	1.52951	-3.65092	0.393515	-0.458236	-0.407042	0.0862512	-0.106057	-6.04039	-0.821241	-1.03989	1.7062	-0.178468	-0.391913	-0.886642	0.247097	-0.207907	1.09435	-0.28395	-0.356362	-0.323175	5.6739	2.39197	-5.68446	0.710028	-3.14169
	1.62557								2.22974	-6.36337	2.9494	-5.99798	-0.92669	-61.5147	8.50994	-3.84601	0.556246	-6.0219	1.23293	1.68893	53.3498	1.61165	11.5406	6.78763	2.72778	-3.00026	-0.406313	-0.937542	-28.4722	2.16902	-255.505	-3.30665	0.705918	6.29734	1.56144	5.86306	-2.67404	-0.131153	6.42375	-6.93497	0.0974039	1.85849	8.4086	1.99753	-0.184617	1.12974	1.20029	5.48216	-0.684836
	1.62648								0.79467	-0.241274	-3.5072	-2.78711	4.3214	1.3271	-0.0262329	-1.28311	4.2834	6.709	14.7968	-0.372804	2.28604	-1.19443	1.22671	3.49469	2.95501	1.63868	-0.0348541	31.6959	8.2304	0.0368446	-0.0654718	-0.688252	2.1008	0.419033	-1.29661	1.21165	4.22687	-1.36966	54.4466	0.441556	2.25056	0.347938	2.17444	2.08812	-11.6951	-1.3499	0.798933	0.501409	2.19493
	1.62739								0.864411	-1.16702	6.33602	2.67966	1.97445	-0.927307	1.15695	0.950027	2.08014	-0.798882	-0.609943	-1.37321	-0.27944	1.0724	0.407286	0.183847	-0.00953442	6.26662	1.22461	-2.56067	0.323179	-0.0156341	-0.52079	0.411912	-1.08801	-1.00049	0.715978	1.15539	2.13864	1.18037	5.03541	-0.182106	1.36195	1.36016	1.72401	0.607423	0.329976	-0.483405	0.733578	0.521461	0.173035
	1.6283								1.6059	-1.07467	2.99778	0.27215	-0.139159	-5.97005	-8.83841	-1.21379	1.06705	-1.36102	-6.5921	-277.43	1.11284	-27.1233	-0.568487	-3.76344	-2.0522	-1.02484	-1.50989	-2.35711	-0.0208897	0.174234	-0.187877	0.298056	76.6356	1.16273	-10.4947	5.41415	-2.19669	0.506654	-4.2978	-0.124687	-2.4712	0.36749	3.24549	-7.07369	-1.60594	1.10638	-0.0782648	-0.444936	324.136
	1.62921								1.10728	-0.270505	-0.800214	-1.48502	0.504577	-4.79127	-1.85969	1.03565	0.48204	-0.0307219	0.381851	0.943025	0.757616	-0.271775	0.287455	-0.640856	-0.071164	-5.09675	-0.643066	-5.58093	-0.315361	-0.889701	0.10197	-1.92797	-2.22068	-1.02259	-14.9018	1.99276	-1.14706	-0.464094	1.57846	1.12934	0.604008	2.44694	-0.13874	-12.1308	-2.93481	0.286174	0.182935	-1.2606	1.37168
	1.63012								-4.1452	-9.69712	9.20738	2.22898	25.6998	21.9354	1.43281	4.54628	-6.69781	-7.0313	-32.4988	1.01035	-19.8714	0.429974	1.00773	-3.43505	0.834625	-3.51989	2.74528	2.10137	-14.834	-1.27531	9.3447	1.6798	0.318497	8.14603	-14.4983	3.2811	0.711141	-6.75231	-10.2049	1.21129	2.75851	-0.642273	6.97915	2.7441	7.29603	-3.94592	-2.55788	-4.76896	-29.4307
	1.63102								-1.39797	-1.24469	-2.1169	-1.59034	0.238854	-0.136001	-1.68712	1.95043	2.34109	35.8476	0.87167	-1.86847	1.8081	-3.81982	0.142189	-0.360988	-0.837828	-8.23277	1.73212	4.35103	-1.23854	0.0504381	-1.03246	-0.665404	-0.283241	3.5831	0.203103	1.73756	-0.433074	3.65724	-3.24602	-0.495376	-0.583188	1.68007	-0.541938	8.54395	-0.0598288	-9.68171	1.17581	-0.213493	-8.46548
	1.63193								-0.444613	5.66862	0.00926391	-1.31459	1.23992	3.21657	-3.93477	-0.926207	0.382434	9.20365	0.169699	0.272763	2.70574	1.41171	0.415589	-4.4108	-2.72185	153.543	2.35644	-2.43246	0.312745	-0.224618	1.63823	1.38309	-1.10966	-0.184484	-0.307485	-0.0358895	-0.535471	0.668959	0.370749	-1.39935	-1.08894	0.944476	-0.166256	0.355548	2.04509	-0.605729	-2.99845	-0.889969	3.85218
	1.63284								-1.02106	1.01234	0.227667	0.498777	-0.289409	0.47708	0.379185	-0.936259	-1.22271	0.136487	-0.327568	1.00074	0.0929869	-0.28579	0.110753	1.4696	-0.107476	-0.0612006	0.136934	1.03141	0.279158	-2.29059	-1.19593	0.657609	-1.06296	-0.333478	1.7642	1.49746	0.0887605	-0.269143	-0.381164	0.232552	0.630206	0.506659	-2.24338	1.09296	0.803675	0.156712	0.161915	0.992036	2.38965
	1.63375									0.214859	7.87108	0.366551	-56.2883	-0.948848	1.87524	-0.189606	0.602506	3.10249	5.89113	0.58332	-0.275293	2.05084	-0.261559	-2.29853	2.43719	-2.82023	1.62264	0.859652	-3.01101	-1.11478	-0.679724	0.875724	1.60334	1.60813	-10.7432	0.780419	-0.263257	-0.696146	-0.152198	0.177518	-0.900032	0.0209801	0.0361365	12.6043	-5.78088	2.01196	1.97802	2.43639	2.54537
	1.63466									0.0991017	-0.512667	0.454471	0.115323	-0.990497	0.705911	0.971632	-0.329524	-1.1392	-2.1014	0.505209	-1.08208	4.10888	-0.227823	-2.69917	-5.44521	6.87934	-0.884247	-2.85875	0.775533	0.411158	-0.588039	0.518586	1.46744	-0.926437	1.83721	0.248313	1.34434	1.58533	2.47847	-0.944344	1.38916	-1.14328	-1.48312	1.52922	4.30252	2.63602	2.68329	-4.5162	5.57903
	1.63557									3.88433	-21.6522	-0.0388883	-1.02611	-1.31481	-0.769199	-0.467926	-1.00392	8.53359	-0.247371	-0.274442	-0.612332	-1.19412	-1.19563	-1.53455	0.40677	-0.744119	89.4255	0.0611467	-5.44022	0.369254	0.794727	12.2246	0.41553	2.18739	5.67363	0.44233	-0.692288	-3.8513	0.695883	0.673378	-3.38419	-2.30524	3.31022	-0.525932	0.131196	-1.63518	1.20655	-0.260859	0.43651
	1.63648									2.86696	-2.25827	-0.178695	1.51624	2.2171	1.00189	-1.221	-2.0366	11.8625	1.31984	-64.7449	-5.90006	-0.478629	3.81198	0.255785	-2.22398	-0.985661	4.87352	-2.63473	-1.0559	-1.1133	-10.9191	36.5117	-1.63591	0.239736	-3.25953	-0.409968	4.53035	-3.20473	0.665423	0.200547	-0.232028	0.0900101	1.88758	-14.2058	-5.88573	0.405969	3.64764	1.27879	-0.624031
	1.63739									-0.00112944	1.6663	-0.450102	-0.350261	-0.71056	-0.641205	1.20864	-0.796174	-0.578837	-3.72248	-0.94811	-1.45365	0.543549	0.548209	-0.284065	-0.0475976	0.0440762	0.239253	-0.624639	-0.691507	0.131816	-0.96559	-0.202831	0.198694	0.526681	-3.03293	0.56687	0.874492	0.666809	-1.7256	0.230016	0.548496	-0.92737	-1.34915	-0.39352	1.38882	0.690842	-0.52233	0.895887	1.68044
	1.6383									-1.32507	-0.288437	0.523947	0.351215	-0.332571	0.210721	-0.46951	-0.285329	0.16133	-0.0584112	0.223502	0.423509	-0.629265	-0.619772	0.881052	0.305021	-0.517969	-0.0187428	-0.475501	-0.915929	0.236463	-1.00551	1.38393	-0.16512	0.269497	-2.07638	-0.0538285	-0.276671	-1.54567	0.0341215	-0.632063	-0.73492	-0.44253	-0.552799	0.49521	1.09759	0.505589	-0.581867	-0.592067	1.73312
	1.63921									-0.420045	-0.639289	-0.389236	-2.13175	-0.572735	0.106	0.256463	1.76632	0.425429	0.0273258	0.338204	0.3782	2.03445	0.48289	-1.46976	0.935786	-0.00471634	-0.315672	0.359548	0.661969	0.819951	-0.15168	0.323756	0.989998	0.377243	-1.12542	1.78168	0.199511	-1.05233	-0.976353	-0.726111	1.25899	-0.710472	-0.263555	0.155887	0.286747	0.767421	-2.26391	-0.785572	0.683798
	1.64012									0.214584	-4.01082	1.16364	-3.29964	-0.338123	-3.11355	-7.09853	-55.9101	-7.13824	10.1302	10.1289	-4.83723	-10.0487	6.23615	0.358789	-127.79	-17.315	-0.718407	3.54591	16.6982	-4.32719	2.79102	-2.56112	-8.72699	0.414997	-17.6284	-2.78556	-7.0675	1.07613	3.31527	1.93148	16.7495	-0.891264	-4.90047	4.68969	-16.7299	-13.0776	-2.7872	7.21029	9.38994
	1.64103									2.63691	0.923612	-0.882611	-1.32251	-2.85737	6.95963	-27.0058	9.12237	-43.6781	-2.46859	-2.45615	180.179	0.841709	-2.24276	-3.38379	6.5049	-3.42902	-5.04361	-0.955451	7.24082	0.795419	-2.0769	5.80833	0.556869	4.60965	-0.991215	0.520398	90.3728	-1.47493	2.06679	-0.650456	2.36121	-0.256642	1.02013	-0.783476	-2.52112	25.3014	-7.84229	0.634917	-10.4447
	1.64194									-0.865312	3.00748	0.649582	1.43407	0.872765	-0.0126045	0.752824	0.376285	-0.700143	0.181085	-0.839225	-0.924384	-1.36858	-1.19542	-0.863394	0.104539	-0.372696	0.775745	-2.89746	-0.775719	0.0360027	-0.604946	0.570025	0.148694	-0.99014	-2.36318	-0.520362	0.369497	0.482329	0.245634	-0.09648	0.393557	0.303918	0.363878	0.619697	0.294949	1.05406	0.972408	1.03764	-0.0143289
	1.64285									2.50127	0.606023	-1.40808	0.504282	1.31371	-0.0526455	0.349441	-0.0134217	-1.83162	-2.27129	0.00340387	1.59673	1.49977	-1.52867	0.599267	0.859058	2.34638	0.460195	-1.0603	0.250449	-0.525993	-0.000124038	-0.914024	-0.094047	1.49269	-0.116019	-0.975177	1.12946	-1.46578	-1.36385	0.0371501	0.128072	0.309837	-0.612873	1.28835	-1.40983	-7.21414	1.08901	1.50413	-1.73001
	1.64376									-0.601664	-10.8235	-223.21	-41.9592	-0.296798	-1.15082	0.583252	3.1834	3.00688	-1.7857	-0.892373	96.7744	-3.85883	-3.93281	-3.82632	1.91562	-2.04827	-30.8224	1.53132	-1.64671	-0.883189	-1.96893	-1.88871	-0.138189	16.1896	-32.4209	19.1112	1.46223	1.11791	-0.153213	0.39257	0.0568563	0.161881	-1.00358	0.0205231	-7.54574	8.02479	-3.21133	-30.4526	-3.13792
	1.64467									-7.93438	0.0597816	-0.885744	-1.22384	0.769171	1.23232	-3.52115	-5.12087	32.5602	6.51412	7.01107	-2.24604	-6.72506	10.4263	-1.31676	0.450803	-4.58073	0.0650557	34.2991	-4.024	0.562517	6.25412	-4.10009	-8.17167	19.5299	0.255876	-1.05607	-2.49318	-1.40165	-3.57076	0.0916722	0.821595	7.05276	11.7109	1.08672	7.27678	-25.4438	51.2504	-1.58565	-1.23442
	1.64558									-0.787201	-1.47546	-2.28582	1.04543	3.51301	0.994027	-0.300207	-0.585909	1.02757	-1.8915	0.155003	0.526736	-0.236769	1.31686	-2.54362	2.02992	0.811233	2.14785	-2.75508	1.85153	-0.97687	-0.443676	-0.342493	-0.955539	-0.169524	-0.0243564	0.264001	-0.335916	-0.723518	-1.44418	-1.58869	0.235277	-0.699849	0.122589	1.11943	1.9087	-0.864983	-0.29728	0.209588	-0.63756
	1.64649									1.37415	1.77451	-0.601186	-0.199541	-0.0944377	-0.085493	-1.7027	-1.41689	0.0311147	0.315056	-1.64077	-1.59318	0.0486781	-0.020737	0.0219805	0.137302	-0.0751306	-1.95472	-0.604692	-1.22467	-0.355742	-0.088566	-0.743182	1.25014	-0.00974464	1.58105	0.469254	-0.253402	1.1986	2.11839	0.0437673	-0.0373654	0.180608	0.615759	0.233497	-3.46583	0.336366	-0.601628	-0.406354	0.800189
	1.6474									0.573625	2.0312	2.54174	-0.299177	4.28933	1.06318	-0.944505	-0.451752	-0.0953851	-1.82965	1.44152	-1.44477	1.35384	-0.263929	-0.542837	0.878522	-0.850774	-0.280792	-2.51152	1.00319	0.276305	-0.705805	-2.40186	0.796235	-0.357102	-3.43382	2.70113	0.20488	0.53811	0.681064	-0.315834	-0.934313	1.1641	-1.31632	0.854955	-3.20905	-1.43708	-0.367437	2.23808	1.42098
	1.64831									-1.43853	-1.09908	1.17382	5.95687	0.495603	-7.44832	-6.19531	-4.00839	0.862942	-7.41943	32.3802	1.09359	0.487724	-5.71541	-5.67589	-0.230687	0.192945	-0.151501	-1.67791	2.08224	0.417144	-0.822025	-2.77548	0.961551	0.117669	-110.322	-7.41684	7.80077	-1.21884	2.69999	1.87897	6.5089	0.175132	0.96818	1.01108	0.727106	10.4327	-0.965454	2.33886	-0.22429
	1.64922									1.20748	0.0805051	-3.83341	-0.175588	-0.865981	-0.488987	-0.680416	0.76783	-0.587943	-0.688123	1.11963	-1.37594	-1.33281	1.14296	1.40735	-0.923416	0.944558	-1.72329	-0.794464	-1.12875	1.427	-1.46698	-1.36536	-0.358179	-0.0421749	-2.09131	-0.600344	0.389112	1.52367	-0.629485	-0.542088	1.78102	0.351037	1.20291	0.931849	0.138379	2.57111	-0.149014	-0.650872	1.26711
	1.65012									0.134322	-0.187069	1.22479	-0.955605	0.620292	-0.0710516	-0.050053	-0.935352	1.03984	0.671114	1.56814	0.689261	0.0663088	-0.577473	0.0763339	1.24456	-1.07624	-0.30666	-0.564633	-0.742525	-0.662434	-0.232897	0.225992	0.210789	-0.468684	-1.0527	2.25872	-0.950446	0.316605	0.695143	0.416714	-0.982039	-0.0124928	-1.08588	0.0574612	0.0343726	-0.252691	0.44422	-0.374894	-0.697905
	1.65103									6.41601	0.163945	0.587101	-6.2706	4.30369	0.736585	-3.13504	-8.15968	-15.4155	-0.893912	13.5298	8.76343	-0.137204	-2.5473	22.3932	3.62667	1.44134	-6.3001	-0.412709	39.9656	-4.90895	-1.01046	-1.07766	-4.75987	1.41894	-2.22791	9.88614	35.7849	-0.0970708	11.69	-3.16736	5.71679	10.4975	1.61089	-0.0501882	0.344366	16.9716	-9.37558	3.82764	-1.2035
	1.65194									-1.9246	-6.16886	-0.0584803	10.9546	-27.6946	-3.85783	2.95892	1.64086	-0.507009	-0.360733	-0.702397	-3.31931	0.767894	0.118106	0.228217	0.301479	-2.93374	0.569279	-0.186447	39.3257	0.126401	-1.07315	9.08715	5.23765	-0.720073	-0.509799	2.59082	1.11203	22.2677	3.29421	-2.45755	-0.618964	0.0894225	-28.0272	-0.25364	0.403931	-0.480677	10.461	-0.0651885	0.252199
	1.65285									0.0189183	0.955889	1.83474	-0.925708	-0.428368	1.66581	-0.826545	-0.979778	0.0394857	-0.862812	-0.251156	-0.349504	-1.63714	1.61758	-0.413452	-0.961168	-0.902767	1.45873	-0.300716	1.04901	0.281828	-0.298581	-1.48643	0.603195	-0.410172	1.25277	2.50961	2.08959	1.47042	1.02929	0.296574	-0.774404	-0.77931	1.33688	-1.87655	3.13139	-0.283495	0.466294	-0.120064	1.07324
	1.65376									-0.60452	-0.710388	0.345166	-1.09017	-0.511581	-0.150532	0.854651	-1.7786	-0.645664	-3.03975	-0.0949564	-0.591555	-0.18207	-0.472146	0.560629	1.01136	0.697759	0.442647	-0.11323	0.098517	0.899945	0.997668	-0.156713	0.0691181	-1.11753	-0.00144145	-0.787132	0.0207097	0.357252	-0.760616	0.362921	-0.277378	-0.201521	0.287264	0.567099	1.36434	0.180618	-0.400767	5.45365	1.46493
	1.65467										-0.483748	-1.30352	-0.157674	-0.82396	0.0406194	-0.268186	0.827966	-0.436565	-0.819528	1.41333	-0.685423	0.394113	-0.340897	-2.19248	0.100822	-0.015164	-0.542154	-1.61276	-0.523046	0.730047	-3.91607	0.00127747	-0.979209	-1.22721	0.0587071	0.0657262	-1.40085	-0.399498	-0.27446	-0.190134	-0.0780138	-2.17762	-1.10607	-0.36851	-0.543772	-0.294739	-2.37837	-0.160724	-0.165766
	1.65558										0.00310834	0.0381376	0.250485	0.0449235	0.127691	-0.0845439	-0.249008	-0.227044	-0.16109	-0.0666105	-0.365926	-0.179152	0.115357	0.189631	0.145465	0.0504937	0.208333	0.213667	0.0806964	-0.242435	0.326748	0.0804211	-0.262107	-0.163902	0.257174	-0.052666	-0.267044	0.285569	0.0825545	0.214185	-0.0903363	0.0947085	0.106206	-0.161917	-0.108069	-0.277586	0.182331	-0.127579	-0.127711
	1.65649										0.146874	0.0441807	-0.0229056	-0.0541321	0.0240569	0.02372	0.166427	-0.0231172	-0.00979565	-0.0801343	0.022437	0.0295078	-0.0472997	0.0658841	-0.0495304	-0.122036	0.0676946	-0.0241358	0.0809117	-0.0668488	0.0709826	0.0512655	-0.0141195	-0.269067	0.142298	0.0119342	-0.00854278	-0.0571755	-0.0737491	0.00912459	0.092999	0.0161924	-0.0403291	-0.03569	-0.0343332	-0.0696987	0.0158113	0.0736492	0.0720399
	1.6574										0.0316608	0.00990964	-0.0173226	0.00160648	-0.017907	0.0276808	0.00492618	0.00366799	-0.00685084	0.00978296	-0.00544975	0.00857546	-0.0197469	-0.0163769	0.0119302	-0.034607	0.0167911	0.00539093	-0.000337873	-0.0238588	-0.0154638	0.027328	0.0171966	0.00281989	-0.0360538	-0.0538568	0.0377988	-0.0357514	0.0135935	0.00694246	0.00431042	0.0429508	0.0261663	0.00741257	0.0278801	-0.0199556	0.0131416	-0.0140673	-0.0215999
	1.65831										-0.0124447	0.0111238	0.0201392	-0.0147276	-0.0365249	0.0103788	0.0138511	-0.0123341	-0.0150306	-0.0142765	0.00227176	-0.00427737	-0.00816323	-0.0189778	-0.0114412	-0.00155501	-0.0195026	0.0167918	-0.0234894	-0.00626188	0.00648686	0.00331244	-0.00105681	0.0473372	-0.0152291	0.013074	-0.0096124	0.00208687	-0.0142101	-0.00274082	-0.0134713	0.00439804	-0.0119855	0.00920541	0.000440264	-0.0336821	-0.0112919	-0.00142336	-0.000513391
	1.65922										-0.00816785	0.00373497	0.00379514	-0.00345063	0.00652336	0.00355818	-0.00896447	-0.00368254	-0.00146717	0.00353887	0.00634198	0.00365297	-0.000223776	-0.00464667	-0.00446775	-0.0101188	0.00279883	-0.00197217	-0.00172497	-0.0013313	0.0062217	0.00760796	-0.00208102	-0.00724894	-0.0109143	-0.00428095	-0.00613536	4.92676e-05	-0.00434233	0.0116498	-0.000247985	-0.00742148	-0.0053455	-0.00658863	0.00175345	0.00261927	-0.00665646	-0.00293306	0.00724211
	1.66013										-0.00380465	-0.00360109	-0.00625852	0.00244599	0.00112994	0.00111631	0.00957456	0.000691394	-0.00395575	-0.00230829	-0.00175915	0.00128682	-0.00269064	0.00359944	-0.00881246	-0.00403544	1.60565e-05	-0.00719021	0.00435862	0.00211738	-0.00551364	-0.00150788	0.00344269	0.00247201	0.00774343	-0.00864354	-0.000416748	-0.00237298	-0.00108223	0.00744589	0.0094231	0.00253616	0.000390259	0.00321671	-0.00209769	0.00378804	0.00757068	0.00181121	0.00716704
	1.66104										-0.000626807	0.00310386	-0.00435872	-0.00365963	0.00557075	0.00464704	-0.00134356	0.00615521	-0.000264716	-0.00585145	-0.00279958	-0.00354853	-0.00751212	-0.00179884	0.000502378	0.000996269	-0.0016728	-0.00450461	0.000373261	-0.00546676	0.000650932	0.0012585	0.00234326	-0.00542003	-0.000684936	0.00440648	0.000131026	-0.000859913	0.00219254	0.000814356	0.00037648	-0.00383511	-0.000259949	0.000471207	-0.00212731	0.00125081	0.00196499	0.00471261	-0.00212298
	1.66195										-0.00371257	-0.00108271	0.000645288	-0.000911655	0.000919485	-0.00146146	-0.000302175	-0.00116471	0.000577238	-0.00158697	0.00658599	-0.00329283	-0.00665311	-0.00119751	0.000412847	-0.00129212	-0.00483468	-0.00437812	0.00231684	-0.00226972	0.000215454	0.0021925	0.000574782	-0.000878072	-0.00284005	0.0014124	-0.00472289	0.000669532	-0.000173124	0.00157934	-0.00179626	0.000661332	-0.000919924	0.00106125	-0.000260574	0.00546129	-0.000711844	0.00367873	0.00326118
	1.66286										-0.00251129	-0.000149104	-0.000675311	-0.00140609	-0.00100952	0.000684123	-0.00294026	0.000511306	-0.00226406	-0.00127848	-0.000926665	-0.000382941	-0.000380834	0.00107236	-0.000294005	0.00179027	0.000314816	9.1989e-05	0.00242876	-0.00573381	0.000487399	-0.00339401	-0.00200562	-0.00317708	-0.00353359	0.000547966	0.000994262	0.000133881	-0.00101025	0.00167385	0.000507901	-0.00113217	-0.000375122	0.00361476	0.00381222	-0.0011402	0.00596117	0.00448654	-0.00138587
	1.66377										0.00410149	0.00138993	-0.00313635	-0.000765652	-0.00227447	-0.00218638	-0.00258736	0.00473644	0.00116033	-0.00145637	-0.002412	0.00376291	-0.0020083	-0.00224228	0.00196594	0.00180883	-0.00182946	-0.00183958	0.00408556	-0.00255741	-0.000180391	0.00319802	-0.00456655	-0.00317507	0.0045976	0.00142816	0.000742835	-0.00272091	-0.00045502	-0.00157206	0.00375404	0.00366832	0.00129155	0.00434955	0.00349894	0.000194053	0.00756544	0.00206705	0.00544901
	1.66468										-0.000720016	-1.49514e-05	0.0004429	-0.000808184	-0.00246327	0.00103694	-0.00374214	0.00208959	-0.0012806	0.00198057	0.00183088	-0.00224034	0.00218076	-0.00382773	-0.00271627	-0.00487519	-0.00546112	-0.00343337	0.000957602	-0.00369765	0.0028753	-0.000737752	-0.00011372	-0.000933536	0.00153436	0.00164924	-0.000802793	-0.00320542	0.00132626	0.00212811	6.81746e-05	-0.00152697	-0.00104037	0.000170895	-0.000896805	-4.64592e-05	0.00726102	-0.00151813	0.000604726
	1.66559										0.00267764	-0.00189214	0.00101773	-0.000895532	0.00128353	-0.00384867	0.00266431	-0.00328812	0.00134883	-0.000149169	-0.00127335	0.00293276	-0.00310414	-0.0038933	0.00265781	0.000913202	0.000622404	0.000356643	-0.00413098	-0.00335081	0.00092493	0.00083318	0.000462425	-0.00124117	-0.000204217	0.00343567	0.000965155	0.00198197	-0.00348347	-0.00185388	0.000881682	0.000329146	0.000515294	0.00139595	0.00531621	0.00166122	0.00640907	0.00813299	0.00264109
	1.6665										-0.00404712	0.00377394	0.00253346	-0.00255249	-0.00126591	-0.000613726	-0.00107745	-0.00164594	-0.00125542	0.000169655	-0.000938621	-0.00405683	-0.000488048	-0.00479695	-0.00280129	0.000362936	-0.000796486	0.000648663	-0.00100893	0.00271948	-0.00118117	0.000582998	0.000937007	-0.00125338	-0.00195553	0.000440257	-0.00217729	0.000479021	0.00092707	3.40155e-05	0.000922909	-0.00440282	-0.0041494	3.28838e-05	-0.00276184	0.000807886	0.00438813	0.00360097	0.00718035
	1.66741										0.000234405	-0.00317443	-0.00170511	0.00250684	0.00330779	0.00160499	0.0020714	-0.00389297	-0.00119706	-0.000811051	-0.000638937	-0.00254109	0.00146746	8.83427e-05	-0.00550492	0.000187816	-0.00251975	0.00175799	0.00182885	0.00364075	-0.00172961	0.000909887	-0.00348422	0.00466654	-0.000745517	0.000523035	-0.00347554	-0.000908929	0.00124478	-0.00384688	8.76939e-05	-0.000187299	0.000330075	0.00512333	0.000161117	0.00334744	0.00392919	0.00494342	0.0017954
	1.66832										-0.00349167	0.000237889	-0.000677346	0.00179681	0.000928006	0.00132921	-0.00315002	-0.00107326	0.000989612	-0.00161012	0.000768411	-0.00086454	-0.000421621	-0.000723275	-0.00226872	0.00137893	-0.00142045	-0.00150638	-0.000675133	0.000810125	-0.0035834	-0.00153264	-0.000706186	-0.0012502	-0.00523925	-0.00154164	-0.00167796	-0.00159918	-0.00110233	-8.67767e-05	-0.000523546	-0.00229755	0.00138204	-0.00135934	0.00260455	-0.00103374	-0.000974545	-0.000230607	0.00326693
	1.66922										-0.00239738	0.00121853	-0.00377452	-0.00262421	-0.00124784	3.72688e-06	0.00443374	0.000651819	-0.000418128	0.000487182	-0.00122999	-0.0028447	0.00196693	-0.00400312	-0.000252152	-0.00179489	0.00339717	-0.00155345	-0.00225059	0.00146228	7.83075e-06	-0.00136837	-0.00202755	-0.000907913	-0.00401314	-0.000333619	0.000310766	0.00447191	-2.53167e-05	-0.00356979	7.28606e-05	0.000817177	-0.000304402	0.00493261	0.00338963	0.00229122	0.00272403	-0.000279193	0.000340685
	1.67013										-0.000999469	0.00036665	-1.80496e-05	-0.00244361	-0.000427477	0.00123491	0.000699006	0.00263441	-0.00223957	-0.00244782	0.00493001	-0.000100983	-0.00301061	0.00141716	0.00247072	-0.000768908	-0.00143936	2.8247e-05	0.000399758	0.00172372	0.00122504	-7.65049e-05	-0.00297867	0.000175093	-0.000102682	0.00247601	-0.000499126	-0.000273516	-0.0022272	-0.000227354	-0.00229861	-0.00294942	-0.000779118	0.00334386	0.00350021	0.00162112	0.000333783	3.30089e-05	0.00218763
	1.67104										0.00312269	0.000702573	-0.000742486	-0.00236101	-0.00215622	-0.00116354	0.000239763	-0.00177621	-0.00369725	-0.000927271	0.0034212	-0.000848666	-0.00147327	-0.00477967	0.00108503	-0.00276889	-0.000525559	-0.00165151	0.00272199	-0.000493704	0.0017346	-0.00296412	0.0031285	0.00311896	-0.00562859	-0.00248011	0.00291006	-0.00150075	-0.00326679	0.0011706	-0.00130735	0.00115735	-0.00105938	0.00234109	-0.00229079	0.000219621	-0.00191714	0.000199652	0.00385365
	1.67195										-0.000895206	0.00213936	-3.15988e-05	-0.00132484	-0.00101784	0.000590323	0.00114134	-0.00306933	0.00121018	0.00188284	-0.00148221	0.0019683	-0.000613258	0.00188298	-0.00500136	0.00209399	-0.00225622	-0.00312451	-0.00216727	-0.00207702	-0.00283958	0.0015062	-0.00417273	0.000272211	-0.000645461	-0.00103065	-0.00304999	0.000995446	-0.00253537	-0.00198071	0.00107838	0.000391276	-0.00165326	0.00159662	0.000388492	0.00503897	0.00399239	-3.6048e-05	0.00192194
	1.67286										-0.00252297	-0.0017108	-0.00149081	-0.000675334	0.000176141	0.000435132	0.0014619	-0.00107187	-0.00056779	0.00152837	-0.00356265	0.0010855	-0.00135501	-7.70674e-05	-0.00154546	0.00102943	-0.00205678	-0.00204478	0.00122225	0.00103644	-0.00443679	-0.00270203	-0.0027305	-0.00225887	0.00489628	0.00241571	0.00107629	-0.00118266	-0.00111819	-0.000383784	0.00114736	-0.00251484	-0.000937993	0.00249183	0.00147637	0.00264854	-0.000192582	0.000778973	0.00353349
	1.67377											-0.00328738	0.00224813	0.000541108	-0.00457333	-0.00207856	-0.000895648	-0.00331118	0.0012014	-0.0023346	0.0015611	-0.000950813	0.00077928	0.000746554	-0.00156146	-0.000631609	-0.000319766	0.000112059	5.541e-05	0.000171756	0.00116459	0.00163664	-0.00170335	-0.00042295	-0.00184995	0.00246736	0.000312988	-0.0014524	0.0015474	-0.00227779	0.00132102	-0.00076493	-0.00372727	0.00169387	0.00208687	0.00143518	0.00337592	0.00130819	0.000573632
	1.67468											-0.000240121	0.00109348	0.000762201	-0.00102786	-0.00202493	0.000934367	-0.000171379	0.000437443	0.000924298	0.000826899	0.000531221	0.00103512	-0.00203257	-0.00286421	-0.00357428	-0.00121644	0.00131589	0.000861683	0.00113168	-0.0029597	-0.00205025	-0.00158125	0.000784591	-0.000569705	0.000999589	0.00106483	-0.00304536	0.000845783	-0.00080316	-0.0032438	0.00129803	0.0021333	0.00217101	0.00292874	-0.000465217	0.00438033	0.00158532	0.00265608
	1.67559											-0.000748481	-0.00104168	-0.00059059	-0.00112002	-0.000478559	0.00159672	-0.00156952	0.0009634	-0.00281782	-0.00105505	-0.00395148	-4.09948e-06	0.00267027	0.000409513	0.00194341	-0.0027348	-0.00134621	0.000521245	-0.00118244	-0.00107459	-0.00146925	0.000675215	-0.000808152	0.00254998	0.00131807	-5.87292e-05	-0.000598947	-0.00306473	-0.00303201	0.00114807	0.00109963	-0.0030121	-4.14796e-05	0.00195219	0.00389902	0.000495257	-0.00107437	0.00399958
	1.6765											-0.000756966	-0.00175252	-0.00400328	0.00195906	0.0018692	-0.00152298	0.000334718	-0.000512973	-0.00133845	-0.000547018	0.00158019	-0.000234943	-0.0019392	-0.0015451	0.00179541	-0.00203527	-0.00242351	-0.000148082	0.000704881	-0.00040812	0.000368486	8.68515e-05	0.00225135	0.000708934	0.000695729	-0.000910133	0.000850517	0.000227263	-0.000809303	0.000250078	0.00184899	0.000202865	-0.000360625	0.00216534	-0.00220449	0.00241461	-0.000148662	0.000702358
	1.67741											-0.00134704	0.00132017	-0.00138241	-0.0013994	-0.000225706	0.000803825	-0.00292433	-0.00063915	0.000707842	0.00106848	-0.000502022	0.00268263	-0.000165221	-0.000371623	-0.00282978	-0.000503464	0.000791888	-0.000578574	0.00133975	0.00216903	-0.00180645	0.00117322	-0.00216171	0.00154777	-0.00236739	-0.00125454	-0.000706655	0.00235909	0.00177674	0.000683332	-0.00144369	0.000232002	0.00287316	0.000693817	0.000307874	0.00320794	0.00387957	0.00433655
	1.67832											-0.00161998	-0.00176979	0.00116074	0.000728816	-0.00251884	-0.00281684	0.000278216	0.00208134	-0.00115914	-8.3388e-05	-0.00190157	-0.00200626	-0.00136071	-0.000623528	-0.00304746	-0.000161586	-0.00153004	-0.000347704	0.000417269	0.00197431	-0.00219205	-0.000852312	-0.00060287	-0.000351795	-0.00203846	-0.000112667	-0.00159428	-0.00107325	0.000677155	-0.00132022	-0.000870957	0.00116402	-3.79646e-05	0.00425109	0.00410029	0.00309994	0.00452609	-0.000444497
	1.67923											0.00082389	0.000815534	-0.000484758	-0.000858167	0.00192845	0.000343309	0.00234713	0.000305074	0.00126726	-0.00195178	-0.00240706	-2.16848e-05	-0.00241396	-0.00075097	0.000864115	0.000382762	0.00113802	-0.00180002	-0.00115904	-0.000340392	-0.00384898	-0.00339756	0.000818892	0.000357187	0.000510251	-0.00386755	-0.000425904	0.00043188	0.000324007	0.00227584	0.000982539	0.00213178	0.00248074	-0.00180986	-0.00112106	-0.000871604	-0.000523874	0.00466331
	1.68014											-0.00111096	-0.000576236	-0.000702734	-0.00120881	-0.00230508	0.00063277	0.000514535	0.00315721	-0.000140809	0.000267003	-0.0010032	-0.00109658	-0.00218141	-0.000862194	-0.000418137	-0.000707819	0.00074618	0.00179089	-0.000916563	-0.000269438	-0.00147407	-0.00104456	0.0015927	5.61039e-05	0.00126507	-0.00140813	-0.00127912	-0.000231186	-0.00246354	-0.00144039	0.000470486	-0.000540774	0.000798004	0.00132907	0.00310636	0.00221409	0.00374974	0.00383059
	1.68105											0.000237934	-0.000657471	0.000256091	0.000665866	-0.00156507	0.000441265	0.000293503	-0.000290968	0.000183234	0.000816543	-0.00147393	0.000616757	0.00213468	-0.00116418	-8.79788e-05	0.00105866	-0.000430806	-0.00206317	0.00145474	-0.00170781	0.000772332	-0.000641205	-0.000716954	-0.000197317	-0.00177604	0.000267205	-0.00215447	0.000613742	0.00041046	-0.00158001	-0.0010188	-0.000229192	0.0018084	0.00162567	0.00117704	0.00210743	0.00264858	-8.36773e-05
	1.68196											0.00148702	-0.000610505	0.00205067	-0.00113633	0.000737746	0.00053559	-0.00051337	0.000605211	-0.00117655	-0.000588185	-0.0014654	-0.00134327	-0.000887011	-0.000638736	-0.00207224	0.000859953	0.000627274	-0.000605263	0.00114803	0.000982252	-0.000540752	-0.000107164	8.84168e-05	-0.00142071	-0.00176619	-0.00158633	-0.000133391	-0.00113754	0.00157975	-0.00402119	0.000362159	0.00109387	0.00198501	0.00160383	0.000739268	-0.00137131	0.00245267	0.00250806
	1.68287											0.00103205	0.00145829	-0.000890032	0.000776676	-0.000639501	0.00106623	-0.000580381	0.000599203	-8.40693e-05	-0.00069796	0.0019686	-0.000968525	1.18947e-05	-0.000496685	-0.00119088	0.000470815	0.00138616	0.000809441	-0.0032246	0.00146045	-0.0014218	0.000488401	0.000663397	-0.001434	0.000857932	0.000476353	-0.00178065	0.00170797	-0.00011743	-0.000396778	0.00101892	-0.000351902	0.000465811	0.00042799	0.00148567	0.00271509	-0.000137594	0.00453317
	1.68378											0.00102218	-0.00253322	0.000141628	-0.000892313	-0.00094409	0.00154348	0.000495373	-1.91265e-05	-0.00343065	-0.00096151	-0.000574112	0.000761251	0.00129954	0.000698194	-0.000996487	0.000553521	-0.00113778	-0.00141765	-0.000387232	0.000507949	0.00263256	0.000854964	-0.000320297	-0.000666028	0.000191606	0.00025324	-0.00108057	0.0015463	0.00277021	-0.00320545	0.0016145	0.000412943	-0.000586049	0.00340856	-0.000116854	0.00212057	0.00316972	0.00189085
	1.68469											-0.00128836	0.00141698	0.00070045	-0.00185627	-0.000230355	-0.000771159	-0.000664316	7.37053e-05	0.000643734	-0.000357266	-0.00202428	-9.55036e-05	-0.00333557	0.00155728	-0.00156507	-0.000276813	-0.00215201	-0.00137565	-0.000761113	-0.00236602	0.000157707	0.000471834	0.000371314	-0.00147097	-2.38569e-05	-0.000534845	0.000798017	-0.000597955	0.000675864	-5.00915e-05	-0.00320278	-0.00158339	-0.00137171	0.00267973	0.00241798	0.00177118	0.00106327	0.00305709
	1.6856											-0.00140373	-0.000346869	-0.000389951	-0.000352881	0.000809058	0.00183995	-0.00127303	0.000730823	-0.00413804	0.00191313	-0.00170395	-0.000924483	0.000766795	0.0018495	0.000496547	-0.00182452	6.94071e-05	-0.00151382	-0.00084444	-0.00278383	-0.00160879	-0.00226712	-0.00283402	-0.00101486	0.00205955	-0.00211068	-0.000760669	0.00033389	0.00153549	-0.000861606	-0.000160293	0.00029771	0.000421127	0.00236772	0.00117381	0.00336858	0.00101468	0.00318317
	1.68651											-0.000631097	-0.00176878	0.00162479	0.00126032	0.00130835	0.000625221	0.00123521	-0.00248841	0.00161678	-0.000771625	0.00292351	0.00100934	0.000793539	-0.00164492	0.00104492	0.000271779	0.00107434	-0.00112332	-0.00216061	-0.00147595	-0.00169647	1.544e-05	-0.00253441	0.00117986	-0.000884775	0.00131294	-0.000647781	0.000587457	0.000419269	0.00112471	-0.000729867	0.00247973	0.00254172	0.00134849	0.00286623	0.0020658	0.00165659	0.00443878
	1.68742											-0.000902397	-0.000810171	0.000506158	-0.000173913	-0.000758721	-0.000730679	-0.000797759	-0.000180999	-0.00174373	0.000333638	-0.000489895	-0.00264212	-0.00325334	2.24463e-05	-0.00209835	-0.00146075	-0.00102315	0.00135841	-0.000278645	0.00175027	-0.00173947	0.00140739	0.000925315	0.000346918	0.000472425	-1.61447e-05	0.000178949	0.00078553	0.00156793	-0.00211905	0.00044781	-0.000263382	9.79482e-05	0.0042051	0.00148848	0.0046212	0.00225482	0.000977537
	1.68833											0.00101448	0.000403815	0.000141443	-0.00164093	-0.000123505	-0.000166773	-0.00199155	-0.00124061	-0.00183494	0.00223561	-0.000915682	-0.00259222	-0.00136847	-0.000700427	0.000434239	-0.00162265	-0.000297798	-0.00165427	-0.000879249	-0.00116989	0.000888493	0.00116488	-0.00161655	0.00203056	0.00153651	0.00074538	-0.000697073	0.00128677	-0.000548879	0.000979794	-0.0020215	0.000528745	0.00155677	0.00140041	0.00411563	0.00267837	0.00320601	0.00259963
	1.68923											0.00105659	0.00163233	-1.24606e-05	0.00123061	0.002377	-0.000446367	0.00183183	0.00237138	-0.000401933	-0.00144368	-0.00121947	-0.000526056	0.000121707	0.00196331	-0.00105317	0.000773619	-0.000379201	-0.000554034	0.00146586	-0.000909499	-0.000508027	0.00108754	-0.000556771	-0.000104375	-0.00218731	-0.000998816	0.00150441	0.00015931	0.000902045	-0.000454618	-0.000692423	0.000649323	0.000521677	0.00178643	0.00119325	0.00343384	0.0038634	0.00108381
	1.69014											-0.00124371	0.000261035	-0.00138423	-0.000922914	0.000931363	-0.000305251	0.00127415	-0.00157169	0.000821992	0.000286276	0.000915024	-0.000583178	-0.000762154	0.000428868	0.00162309	-0.000467174	-0.000876282	0.000772926	-0.000993325	0.000232623	-0.00104406	-5.87948e-05	0.00160279	-0.000939614	0.000288158	-0.00160054	-0.000671455	0.00327675	-0.00094736	-0.000438426	-0.000629177	0.00294815	0.00182163	0.00228035	0.0030128	0.00036543	0.000128594	0.00131025
	1.69105											0.000148066	-0.000156927	-0.00115509	-0.00367683	-0.000885761	-0.00159319	0.00068442	0.000730238	0.000753132	-0.00391691	-0.000544303	-0.00105287	-0.000855871	0.00025352	0.000822769	0.0019684	-0.0011611	-0.00146838	-0.000220562	-0.00194195	-0.0015183	-0.00200511	-0.000973191	0.000358997	-0.00103061	0.000583413	-5.40763e-05	-0.00177071	-0.000150796	-0.000422667	-0.00153264	0.000572928	-0.000155977	0.00140927	0.00312287	0.000570665	0.00283762	0.00425043
	1.69196											0.000398067	0.000107689	-0.00037563	-0.00132127	-0.00125551	0.00213828	-0.00205511	-0.000965269	0.00117583	-0.000926883	0.00190684	0.00035819	-0.00025776	-0.00186746	0.000643585	-0.00154048	0.000220025	0.000588008	-0.000404704	-0.000262974	0.000116526	-0.00146109	-0.000924585	-0.00222092	-0.000755037	0.00151166	0.000269879	-0.001687	0.000226895	0.000138314	2.86284e-05	0.000285178	0.000960632	0.00045596	0.00148237	0.00397114	0.00296214	0.00419898
	1.69287												0.00168092	0.000135095	-0.00176917	-0.00204484	-0.00162067	-0.000887574	-4.32801e-05	0.000704844	-0.00142752	0.000139183	0.00117209	-0.00115413	-4.12863e-05	-0.00113425	0.00112412	0.00078606	0.000190822	-0.000420505	-0.00174514	-0.00030204	-0.00135586	-0.00161902	0.00144983	-4.85555e-05	3.90865e-05	-0.00230108	-0.00120183	0.00232111	-0.00401058	-0.00091911	0.000761347	-9.3651e-05	0.000682406	0.00313123	0.00236107	0.000362193	0.00287727
	1.69378												-0.0022491	-0.00312539	-0.000440232	0.00104437	0.00057147	-0.000873886	-0.00115071	-2.86395e-05	-0.000366912	-0.00306677	-0.00103454	-0.0008957	0.000475463	-0.000523334	0.000100112	-0.000598341	0.000453653	-0.00197304	0.000673143	-0.00268165	-0.000863547	0.00076819	-0.000883713	-0.000135851	-0.000652716	0.00257253	0.00217725	0.00234037	0.000354755	-0.00106781	0.00320961	0.00197138	0.00341201	0.00279638	0.000826606	0.00405112	0.00329097
	1.69469												0.000625527	-0.00164689	0.000211973	-0.00230676	-0.00126401	-0.000800006	-0.00223357	0.000752457	-0.00178998	-0.000271806	-0.000397895	-0.000602737	0.0010358	1.59693e-05	0.000508005	0.00148875	-0.00107806	0.000695683	-0.00142975	0.000932963	-0.0002982	0.00179869	-0.00117233	0.000291606	-0.000574164	0.00222319	0.000144673	0.00249377	-0.000108436	-0.00121231	-5.85508e-05	-8.44433e-05	0.00339066	0.00257085	0.00182228	0.00155893	0.00283735
	1.6956												0.000110798	-0.00122536	0.00102356	-0.000441524	0.000199607	-0.000612246	0.000735127	-0.00098719	0.00119592	-0.0010235	-0.00255661	-0.000472877	-0.00121744	-0.0023461	-4.16433e-05	0.000543187	0.00120524	0.00127023	-0.00130438	-0.0010042	-0.000360023	-0.00103188	3.46224e-06	0.0020674	0.00213428	-0.000413325	-4.85182e-05	-0.000507381	-0.000168667	-0.00157309	0.00168961	0.00224799	0.00274929	0.00225546	0.00369723	0.00183472	0.00230927
	1.69651												-0.00265473	-0.000141263	-0.00140506	-0.000801061	-0.000824918	-0.00219128	1.81039e-05	0.000972056	0.000443646	-0.000400556	-0.000353038	-0.000241932	0.00062482	-0.00202742	0.000406827	-0.00169958	0.000109293	0.000479428	0.00217374	0.000854706	0.00336073	0.000220582	0.000300374	0.000316563	0.00040543	-0.00121145	0.000472148	-0.000558486	0.000768052	0.000324832	0.000617905	0.000368142	0.00125531	0.00360916	0.00236529	0.00337362	0.00150884
	1.69742												0.000896132	-0.00283741	-0.000895212	-0.000643582	-0.00137049	0.000397937	-0.00216606	0.00114378	-3.08964e-05	-0.000346834	-0.00102419	0.000499863	0.00198802	-0.00140929	-0.000385587	0.00103756	0.000132452	-0.000452652	0.000470859	-0.000200788	0.000279744	0.000251	-0.00054471	0.00114872	-0.000149062	0.00222693	0.000505011	0.00188533	-0.0009044	-0.00125952	0.00272455	0.00150191	0.00231467	0.00392404	0.00238654	0.00447089	0.00313741
	1.69833												0.000775068	-0.00109496	0.000603692	-0.000730118	0.000935859	-0.00126494	-0.000451066	0.000417533	-0.0014242	-0.00249613	0.000381347	-0.00115529	-0.0015415	-0.000502133	-0.00079229	0.000931067	-0.00106227	0.000926555	0.00154591	-0.00101395	-0.000152522	-0.00264769	-0.0013469	0.00210064	0.000451712	-0.000144149	0.00058635	0.00217071	-0.000952348	-0.00106573	-0.000355699	-0.00049008	0.0025719	0.00216507	0.00184374	0.00130178	0.00358301
	1.69924												0.000451697	-0.000763669	-0.00328936	0.000709865	-0.00116322	-0.000407634	0.00281678	-0.00286236	0.0011213	0.00100624	-0.00130933	-0.00113572	-0.00207482	-0.000736729	-0.00161277	-3.08592e-06	-0.00108603	-6.04692e-05	0.00244774	-0.000807746	0.00070131	0.000357953	-0.000405337	-0.00116872	-0.000895121	0.00262634	0.00151331	0.000205122	0.00308909	-0.00135885	0.004794	0.002169	0.00187047	0.00132287	0.00172899	0.00347688	0.00263626
	1.70015												0.00032602	0.00029554	0.000207606	-0.000964917	0.00117016	-0.000509296	0.000534831	6.75917e-05	-0.00194097	-0.00168856	-0.00220361	-1.10083e-05	-0.000690722	0.000820671	0.00084104	0.000138144	-0.000827557	-0.00108137	0.00302748	-0.000118358	-0.000255926	0.00108933	-0.000422426	-0.00152448	0.000171752	0.000403813	-0.000361435	0.000170005	-0.000928566	0.00189483	0.000778988	0.00212134	0.00086168	0.00346902	0.000657613	0.00369091	0.00225175
	1.70106												-0.00383101	-0.00115121	8.55813e-05	0.00127733	-0.0011454	-0.000153439	-0.000283486	0.000310089	0.00109639	-0.00559995	-0.000794312	0.000714551	-0.00100101	-0.000788252	-0.00236924	0.000136114	0.00323483	-0.00145077	0.000816223	-0.000875033	0.000538957	-0.00118144	0.000168721	0.00172706	-0.000331687	0.000684045	0.00223139	0.00157305	-0.00176955	-0.00300151	0.00058356	-0.00113756	-0.000302515	0.00292867	0.00338811	0.00372712	0.00265299
	1.70197												0.000473592	-0.00257281	0.000347885	-0.000414302	0.00144431	0.000988452	0.00125359	0.000791716	0.000276887	-0.000897561	-0.000984384	-0.00128989	0.000166799	-0.000251068	-0.000165357	-0.000989184	0.00205926	-0.000973612	-0.000106433	-0.00095804	-0.000470692	0.000677803	-0.00358098	0.000856629	-0.00138161	-0.000691212	0.000175893	0.000849746	0.000106964	0.00253246	0.00172037	0.000649603	0.00137486	0.00123677	0.00174342	0.00286685	0.000873813
	1.70288												-0.000599262	-0.000940608	-0.00035954	-0.00138567	-0.00204256	0.000158276	0.00145856	-0.000688342	0.00148575	0.00130447	-0.000713997	0.000715532	-0.000941644	-0.00149931	-0.00241094	0.000270834	-0.00349489	-0.00193614	0.000451982	0.00139496	-0.0010326	0.000928884	-0.00170503	-0.00149642	-0.000136442	0.00277032	-0.00118143	-0.000687843	-0.000459003	-0.00346456	-0.00455147	0.00109155	0.00220482	0.00339954	0.00344208	0.00453118	0.000907799
	1.70379												-0.000632281	-0.00287029	-0.000740651	-0.00136126	-0.00171556	0.000713582	0.00101388	0.000368278	0.000439882	0.000928949	-0.000538714	-0.000517394	0.00253148	-0.000548453	-0.0018784	-0.0027584	0.000380159	0.000969264	0.000419275	-0.00068659	-0.000399127	-0.00144954	0.000750863	0.0011305	0.00115286	0.000201532	-0.00118946	0.00361642	0.000469768	-0.00117258	-0.00260589	0.000703457	-0.00127076	0.00465754	0.000171737	0.00251445	0.0009931
	1.7047												0.000129346	-0.00168343	0.00304867	0.000128647	-8.76402e-05	0.000845923	-0.000379685	-0.00112895	0.000730826	-0.00239197	-0.00120262	-0.00198679	0.000891371	0.00293268	-0.00233537	0.00239944	0.00159927	-0.00128241	-0.00254869	-0.000482819	0.000115525	0.00149217	0.0032661	-0.000428254	0.00238838	-0.00132146	-0.000180699	-8.19586e-05	0.000700081	0.00214793	-0.00011923	-0.000666297	0.00080482	0.00250682	0.00218023	0.000240951	0.00528076
	1.70561												-0.000497802	-0.000696056	-0.00166743	0.00124928	-0.00316982	-5.04086e-05	-0.00263866	-0.00142421	-0.00106537	-0.00043278	0.000725073	-0.000485238	6.6134e-05	0.00045218	0.000413662	0.000534031	-0.000178127	-0.000107019	-0.00149964	-0.000646201	-0.00104954	-0.00224102	-0.00130109	4.74618e-05	-0.0021632	-0.00374946	0.000855408	-0.000472974	-0.00161839	0.00141167	0.00117941	-0.000151113	0.00316287	0.0026824	0.00516489	0.00385938	0.00342438
	1.70652												-0.000742778	-0.00188719	-0.00160567	-0.00147722	0.000709088	0.00118038	-0.000273197	-0.0011936	-0.000897863	0.00139953	0.00051508	-0.00308767	0.000970988	0.000411983	-0.00105117	-0.00135857	-0.000973605	-0.00171144	-0.000672019	-0.00120586	-0.00159993	-0.003176	-0.000577724	0.00240598	0.00115977	-0.00146621	0.00124288	-0.000684394	-0.000486283	-0.00100972	0.00015902	-0.000123354	0.00194002	0.00110068	0.00238235	0.00343633	0.00177811
	1.70743												-0.00410442	-0.00146681	-0.00143254	-0.0029058	-0.000364969	-0.00135733	2.34614e-05	-0.00156137	-0.00395259	0.000333647	-0.0020173	0.00091016	-0.0005868	0.00101128	0.00170197	0.000813527	-0.00310842	-0.00263618	0.000548899	-0.00112284	-0.00424589	0.00208862	0.00122451	0.00129824	-0.000200122	0.00108354	0.0009449	-0.00122306	-8.66946e-05	-0.000328076	0.000809589	0.00120533	0.00120498	0.00211237	0.00132192	0.00428899	0.000414952
	1.70833												0.000579564	-0.00464214	-0.0015611	-0.000399159	-0.000845319	-0.000227777	-0.00016502	-0.000583017	0.000931699	0.00159935	0.000241671	-0.000921697	0.00025455	-0.00284871	0.00119581	-0.000200561	0.000101019	-0.00117495	-0.00254173	-0.00124777	0.00185792	-0.00139546	-0.000779179	0.00101465	-0.00305926	-0.00252582	0.000404025	-6.27391e-05	0.000939922	-0.000303097	0.0043967	0.00137098	0.000675326	0.00162933	-0.00110669	0.00362572	0.000131368
	1.70924												0.00119022	-0.00257678	-0.000156993	-0.000601047	-1.99425e-05	-0.000498332	0.000101622	-0.00104454	0.00158861	0.000102705	-0.00302974	-0.000620446	-5.00903e-05	0.00356358	-0.00249323	-0.00061773	-3.4815e-05	0.00140198	0.00200612	0.000426429	-0.00396984	-0.000783772	-0.00205667	-0.000261669	0.00219852	0.000598562	-0.00143372	0.00209035	-0.00188247	-0.00165521	0.000584366	0.000580049	0.00246054	0.00353834	0.00279922	-0.00065489	0.00349623
	1.71015												0.000432569	0.00114385	-0.00176951	0.000370747	7.46836e-05	0.000229591	-0.00270682	-0.00125774	-0.00120804	-0.00161472	0.00212583	-0.00139655	0.00111191	0.00244157	0.00276011	-0.000521393	-0.00341641	0.00224087	0.00332047	0.000456767	0.00131992	0.000442922	0.00248366	-0.00321913	0.00142255	-0.000219818	0.00103807	0.00186993	-0.00104667	0.00189702	-0.000740026	0.000178061	0.000702422	0.00232263	0.00129424	0.0021997	0.00202954
	1.71106												0.000952813	-0.00163772	0.00134207	-0.000872644	-0.000176917	0.0019902	0.0002594	0.000638904	-0.0027949	0.00205249	-0.00114957	0.000696998	0.0030395	0.000370346	-0.00121269	-0.00100804	-0.000672567	-0.00230779	0.00033843	-0.000275046	0.000577085	-0.000592375	-0.00157006	0.00287812	-5.95013e-05	-0.0003121	-0.000897745	0.00266434	0.000394808	-0.000214416	2.59581e-05	0.000457382	-0.00118033	0.00158326	0.00447878	0.00201048	0.00149698
	1.71197													0.000287212	-0.00016148	-0.000232064	-0.00261237	-0.00192963	0.00253022	-0.000376414	0.000644491	0.00166142	-0.00115057	-0.000984676	-0.00294517	0.000285587	-0.00258706	0.00214133	-0.00268325	-0.000436863	-0.000503593	-0.000725786	0.00129281	0.000236633	-0.00131337	0.00208694	0.00196924	-0.000992533	0.00132719	-2.97849e-05	-0.00166264	-0.000452246	0.00020805	0.000421127	0.00157799	0.0058243	0.000959855	0.00303632	0.00412398
	1.71288													-0.00227104	0.00219472	-0.00116017	0.000600625	0.000349437	0.00126938	0.000844847	-0.00254773	0.000373496	0.00210424	-0.00289954	-0.00022215	-0.00301342	-0.000180228	-9.12909e-06	-0.00349467	-0.00220907	0.000428887	-0.0013607	0.000870442	-0.00199916	-0.00258755	0.000341172	0.000677793	-0.000514879	0.000966397	-9.13309e-05	0.000425651	-0.00215182	0.000146831	0.00121382	0.00179668	0.00410401	0.00339196	0.00263088	0.00297453
	1.71379													-0.00187478	0.000443752	-0.00185249	0.000804389	-0.00217304	-0.00206922	-0.00159584	-0.000381537	0.000171451	-0.000698588	-0.00102739	-0.00105607	-0.000978956	-4.74781e-05	-0.000530508	-0.00203102	-0.00101252	-0.00043292	-0.000512751	-0.00116135	0.0014789	-0.00211407	-0.000328065	-0.00178668	0.00244178	0.00136753	0.00246757	-0.00103244	-0.00109683	0.00019347	0.00192703	0.00259357	0.00444755	0.0017775	0.00227406	0.00488141
	1.7147													0.000225847	-0.0014981	-4.64158e-05	-0.00199957	7.38007e-05	-0.00321733	0.000762496	-0.00232647	0.000943305	0.000520052	-0.000718661	-0.00142792	-0.00347128	-0.0032013	-0.000534011	-0.00211344	4.74717e-05	-0.000139311	0.000778979	-0.0030223	6.53801e-05	-6.73803e-05	-0.000940934	0.00218927	0.000780837	0.0030511	0.00164223	-0.000634573	-9.02873e-05	0.000959094	0.00273618	0.000499569	0.00630658	0.00302164	0.00194796	0.00177962
	1.71561													0.000794467	2.17336e-06	-0.000521713	-0.00230222	-0.00204785	-0.000849624	-0.00137523	-0.000618072	0.0031611	0.000910687	-0.00268355	0.000485345	-0.000281616	0.000711738	-0.00159964	0.000759582	-0.00111054	-0.00211993	0.000327483	0.000859815	-0.00153908	-0.000320746	-0.00105073	0.000109128	0.000201542	0.000910148	-0.00129055	-0.00207487	-0.00198518	0.00297206	0.00139265	-0.000469803	0.00274538	0.00313547	0.00219469	0.00251935
	1.71652													0.00296371	-0.000265274	-0.00038512	-0.000435866	0.00240815	-0.00210479	0.00140035	-0.00414695	0.00260137	-0.00324239	0.00133141	-0.000406872	0.00128244	0.000693131	-0.000597602	0.0014484	-0.000701655	0.000327695	-0.00220433	0.000633459	0.000578012	-0.000924656	-5.4086e-05	-2.1052e-05	-0.00258436	0.000742207	-2.31801e-05	0.0028142	0.000872561	-0.00157454	0.00167309	-0.000253277	0.00244348	0.00208947	0.00489772	0.00146018
	1.71743													0.00150542	-0.000394879	0.00154062	-0.00209157	-0.00252789	0.000402826	-0.00111524	-0.00191155	-0.00165136	0.000208933	0.00121594	0.00061791	0.00110712	0.000744506	0.000837379	-0.00211768	0.000538661	0.000639741	-0.00247753	-0.000707328	0.000521128	-0.0020131	0.00121764	0.00106918	-0.00116347	0.00184848	0.00068545	-0.00171258	0.000440063	0.0033227	0.00127211	-0.000625355	0.00109952	0.00288012	0.00400517	0.00443478
	1.71834													0.0011071	0.000224722	-0.0026271	0.000115596	-0.00158826	-0.0015732	-0.00110528	0.000861777	-0.00201585	0.000590385	-0.00301987	-0.000753882	-0.000990064	-0.000816451	-0.00227264	-0.00064037	-0.000608003	-0.000961301	-0.00207362	-0.00184278	-0.000414547	0.00229117	0.00250776	-0.000710595	-1.61557e-05	-0.00119329	0.000449235	0.00166704	2.65547e-05	-1.82167e-05	-0.000814521	0.00324915	0.00266628	0.00357222	0.00193685	-0.000958252
	1.71925													3.46872e-05	-0.000295574	-0.00157926	-0.00106011	0.00120495	0.00187029	-0.00235381	-0.000215128	0.00262121	0.00185134	0.00192393	0.000312339	0.000789345	0.00137888	-0.00329365	0.000831595	-0.00134166	0.000539028	4.7613e-05	-0.000437373	0.00123611	-0.00111779	0.00156883	0.00175176	-0.0013499	0.00090607	0.00331571	0.00147733	0.00207279	-0.00084292	0.0035718	0.00164956	0.00317536	0.00259216	0.00271438	0.0036653
	1.72016													-0.00203299	0.00109782	0.00166969	0.000764076	0.000525737	-0.00106733	0.00149465	9.2031e-05	0.000208984	-0.00284016	-0.00102333	0.00017685	0.00220523	-0.00161596	-0.00209915	0.000398339	0.00148021	-0.00016454	-0.00115127	0.00127312	-0.00221253	0.000479811	0.000244684	0.00237877	6.14338e-06	-0.00103464	-0.000613906	0.00229372	0.000653245	0.00192849	0.000453621	0.00179031	0.00261982	0.00363949	0.00157549	0.00162448
	1.72107													-0.00128059	0.000167366	0.000734682	-0.000742719	-0.0014242	-0.000219075	0.000914804	0.00130836	-0.0016286	-0.00182429	-5.01442e-06	-0.00380106	-5.72434e-05	0.00015274	0.00111841	-0.00188572	-0.00137793	0.000600736	-0.00236602	-0.00335534	-0.00309217	0.00170193	-0.00258266	-0.000961964	-0.00251628	0.00157848	0.000853297	-0.00172193	-0.00211236	-0.000759142	-0.00126502	-0.000315936	0.000959923	0.00240477	0.00449602	0.000882327
	1.72198													-0.000939301	-0.00137729	0.000639036	-0.00052796	-0.000795799	0.00184486	0.000168181	0.000291136	-1.75382e-05	0.00111045	-0.00247086	-0.000821319	-0.000537499	-2.6517e-05	0.000669649	-0.0025523	0.000600087	0.000457814	-0.000496688	0.000485125	-0.00264446	0.00246681	0.000919101	-0.00038551	0.000407226	0.0012046	0.00147879	0.00188503	-6.44719e-07	0.00197947	0.00228729	0.000792139	0.000251401	0.000485607	0.00288608	0.0028276
	1.72289													-0.000270557	3.26722e-05	0.000445209	0.00106178	-0.000921406	-0.00223856	-0.000272574	-0.000264359	0.000961992	0.000789825	0.00122556	-0.00132203	0.00101364	0.000736901	-0.000465181	-0.000232468	0.000834021	-0.00193797	-0.000803124	-0.00062524	-0.00110707	-0.00163935	-0.000345044	0.000581148	-0.00159101	-0.0017407	-0.00115856	-3.99559e-05	-0.000623419	-0.00176274	0.000502711	-0.00041213	0.00271288	0.00554572	0.00247597	0.00156694
	1.7238													0.000279785	0.00181558	0.000318737	-0.00273737	-0.00169255	-8.91897e-05	-0.0025246	-0.00133038	-0.0017009	-0.00170069	-0.000673889	0.000515399	0.000619953	0.000206518	0.00115371	7.07085e-05	-0.00135269	0.000866764	-0.00137764	3.672e-06	-0.00116872	0.000204257	-0.00101159	0.000714828	0.00121997	-0.000940496	-0.000890056	0.000403788	0.00061461	-0.000258835	7.08908e-05	0.000934283	0.00115632	0.0039431	0.00148529	0.00152797
	1.72471													0.000757357	0.0015034	0.00184421	-0.000680525	0.000253889	-0.00146405	0.000729944	-0.00125833	-4.67524e-05	0.000881717	-0.00155807	-0.00177969	0.000903243	-0.00143035	-0.000896101	0.00016068	-0.00145786	-0.00157977	-0.00133317	-0.000754076	-0.000802857	0.000136021	-0.00102464	0.00036308	-0.000728449	-0.000196961	0.00097732	0.000256438	0.000231977	0.00180261	-0.000841236	0.00186297	0.00233914	0.00169567	0.00268459	0.00261187
	1.72562													-0.00180967	0.00337555	0.000164076	0.000560982	0.00122022	-3.4035e-05	0.0022504	0.000326413	0.000597246	0.000169611	0.00130246	-0.00150891	0.000845075	0.000426542	-0.00015295	-0.00132554	-0.000801756	-0.000724808	-0.00198064	0.000673342	0.00303245	-0.000154211	0.00113828	-0.000107279	-0.000629297	-0.00228509	-0.000745379	-0.000637201	0.000987342	0.000524059	-0.000644043	0.0014886	0.00246189	0.00194706	0.00225839	0.00250033
	1.72653													0.00123839	0.000580691	-0.00184658	-0.000954044	0.000969381	0.000634458	-0.000402746	-0.000492433	-0.000981173	0.00283121	-0.00163447	-0.00166906	0.000660351	-0.00140511	5.23834e-05	-0.00140592	-0.000431246	-0.002387	-0.000603903	0.000994113	-0.00123903	-0.000335679	0.000586049	-0.000611309	0.000443821	0.000902902	3.66471e-05	0.000252154	-0.00287213	0.00188825	-0.000767423	0.00290606	0.00265007	0.00297749	0.00135317	0.00279403
	1.72743													-0.000533077	0.00045201	0.00103666	-0.0009696	-0.00113033	-0.00271135	-0.00121501	-0.00160729	-0.000132594	-4.69607e-05	0.000483539	2.68643e-05	-0.00155399	0.000274712	-0.00062754	1.51387e-05	0.00103735	-0.00114896	9.31211e-05	-0.000320667	0.000536415	-0.000723647	-0.000257437	-0.00085453	0.00196143	-0.000362096	-0.00110346	-0.00087216	-0.0018314	0.000609128	0.00228327	0.0025142	0.000801591	0.00260547	0.00221543	0.00184533
	1.72834													-0.000162447	-0.00127543	-0.000800352	-0.000782847	0.000134881	-0.000948267	-0.000737844	-0.000618889	-0.000197756	-0.00177504	-0.00358447	-0.000872186	-0.00098727	-0.000885656	-6.93449e-05	-0.000716805	0.000821174	0.000123783	-0.00108546	0.00196108	-0.00123854	-0.000429705	-0.00298801	-3.81418e-05	0.00164312	-0.00168059	-0.000524342	3.63018e-05	0.000506965	-9.5954e-05	0.00196616	0.00110926	0.00187015	0.00219146	0.00296689	0.00173758
	1.72925													9.06099e-05	2.51543e-05	0.000942373	-0.00134746	8.2101e-05	-0.00115874	0.000599478	-0.00283033	-9.95905e-05	-0.00212577	0.000111486	-0.000266204	-0.000262058	-0.00244273	0.000113512	0.000298386	0.00023752	-0.00057272	-0.0014756	-0.000311229	0.000506403	-0.00106551	-0.000350881	-0.000309417	-0.000636862	-0.000336847	-0.000745029	0.000541386	-0.000505858	-0.00100641	0.000840044	-0.000533409	0.000645172	0.00546749	0.00396482	0.00214586
	1.73016														0.000962528	-0.00164066	-0.00117534	0.000990814	-0.000537814	0.00166367	-0.000180529	0.000972167	-0.000691646	-4.75681e-05	-0.000658686	4.11237e-05	-0.00095925	0.000278911	0.00106218	-0.00108994	-0.00136708	-0.000555346	-0.00128103	0.00113446	0.000549641	-9.16582e-06	-0.00223075	-8.41605e-05	0.000587182	-0.000593946	-0.00121827	-0.00172189	-0.000546013	-0.000532776	0.000798189	0.00207519	0.00147109	0.00313935	0.00125744
	1.73107														-0.000445124	0.000288565	0.000119227	-0.00109624	-0.000561734	0.00164021	0.000524909	-0.000428761	-0.000815728	0.000813356	0.00138466	-0.00136544	0.000669062	-0.00187503	-0.00149946	-0.000597154	0.000569879	-0.000482731	0.000727322	-0.00202202	0.00116743	-0.00159492	0.000233182	-0.0014356	0.000771666	0.000577764	-7.32419e-05	0.00140324	-0.0002321	0.000914306	0.00127468	0.0059848	0.00201546	0.00205229	0.00162454
	1.73198														0.00184674	-0.00124764	-0.000199256	9.79679e-05	0.000553923	0.00148234	0.00034044	0.000180189	-0.00137292	-0.000550345	-0.000841622	-0.000305396	-0.00012113	-0.000964032	0.000234388	0.00094117	-0.00177988	-0.00221229	-0.000719113	-0.000299627	0.0010078	0.000422403	-0.000274832	2.49588e-05	0.0024594	-0.000763382	-0.000204693	0.00199853	-0.00152786	0.00156502	0.00124961	0.00262603	0.00348844	0.0025349	0.000976698
	1.73289														-0.000650407	-0.000952824	0.000216439	-0.000416376	0.000437791	-0.000584042	6.92301e-06	-0.001751	-0.000783104	-0.00155241	-8.80967e-06	-0.000860321	-0.00261433	-0.000700045	-0.000962633	-0.000564673	-0.000802547	-0.000638078	-0.00166817	0.000480376	-0.000138997	-9.83764e-05	0.000792838	0.000630805	0.00113837	-0.000970847	-0.0008137	-0.00166507	0.000802712	0.00101629	0.00104491	0.000895695	0.00133759	0.00409537	0.00204634
	1.7338														0.00038524	-0.00078703	-0.000781285	-0.000329401	0.000566128	-0.0015953	-0.00140248	-0.000249424	-0.00213169	-0.00164021	0.000773118	-0.000362579	-0.00176659	0.000968005	0.00118888	0.00143775	-0.00127681	-0.00139645	-5.93112e-05	-0.000641634	-0.000874994	-0.00103344	-0.00171677	0.000699476	-6.40076e-05	0.00204289	0.000244899	-0.0014411	9.91929e-05	-0.00118687	2.86936e-05	0.0026395	0.00242705	0.00183547	0.00255378
	1.73471														0.000955623	-0.000351729	-0.00245686	0.00124459	-0.000740105	0.000125908	-0.00410755	-0.000438397	-0.00105316	-0.00178817	-0.00153953	-0.00160224	0.000963607	-0.000846026	-0.00102401	0.000888172	-0.000799515	-0.000503524	0.000887573	-0.00077392	-0.00163282	0.00103609	1.59819e-05	-0.000896791	7.50971e-06	0.00169563	0.000661364	-0.00107475	-0.00054684	0.00157324	0.000497729	0.00225175	0.00188064	0.00232808	0.000634598
	1.73562														-0.000686039	0.000454609	0.000219238	0.000168066	-0.00234486	0.000480207	-0.00229926	-0.00201728	-0.000560657	0.000715942	0.000383565	-0.000615246	-0.000874476	-0.000980783	-0.00014221	-0.000305858	-0.000878978	0.000192208	-8.46449e-05	-0.000278033	-0.000212044	-0.000197595	-0.000524564	-0.00316676	-0.000172052	9.66851e-05	0.00205808	6.90907e-05	-0.000426944	0.00106945	0.00167633	0.00301864	0.0022201	0.00338847	0.00204838
	1.73653														-0.000770561	-0.00064068	-0.000643979	-0.00139695	-0.000910893	-0.00192218	-0.00186138	-0.00155671	0.000570706	-2.51122e-06	0.000347387	-0.000329239	-0.00171544	0.00033181	-0.00249938	-0.000696034	-0.00101987	-0.000935785	-0.000784317	0.000363781	-0.000838804	-0.0010323	-0.00134176	0.00164901	-0.00129072	-0.000499908	-8.23013e-05	-0.000904358	0.00232359	0.000370274	9.83311e-05	0.00265755	0.00232549	0.00284162	0.00369027
	1.73744														0.000448938	0.000979064	-0.000923823	-0.00126285	0.001293	-0.000594932	-0.000918132	-0.000301851	-0.00106607	-0.000196872	-0.00151052	-0.00153636	-0.000445946	-0.000969922	0.000833512	-0.000740533	0.000849263	-1.05669e-05	-0.00263457	3.02914e-05	0.000397324	0.000141236	-0.00238474	-0.00167551	0.000199641	8.97382e-05	0.000685241	0.000369012	0.000827296	7.46798e-05	0.00255577	0.00181618	0.00113424	0.002217	0.00293799
	1.73835														0.00133903	0.000368371	-0.00087702	-0.00123285	-0.000887642	0.000987472	0.000697096	-0.00210862	0.000921513	-0.000855627	-0.000707846	0.000428095	0.000734518	-0.0011339	-0.00228596	0.0010003	-0.00210399	0.00162219	-0.00108471	0.000945789	-0.000430023	-0.00181264	0.000332573	-9.72531e-05	-0.00156831	0.000154038	0.000203244	-0.00186686	0.000572457	-0.000944978	0.00178115	0.00383924	0.00173716	0.00467761	0.00146776
	1.73926														-0.00134125	-0.000607907	-0.00207519	-0.000241166	-0.00068643	0.000965593	0.000602208	0.00114956	-0.000800788	-0.0018255	0.000844325	-0.00118581	0.000647957	0.0015149	-0.000486823	-0.000100757	-0.00233491	0.000714331	0.000278876	-0.0011614	-0.00136863	5.21236e-05	-0.0023051	-0.00124877	0.00198138	3.43871e-05	0.000192909	-0.000598884	0.00117008	0.000206441	0.000779502	0.00217323	0.00365836	0.00153815	0.00401132
	1.74017														0.00109712	2.77033e-05	-0.000278122	0.000610031	6.86428e-05	-0.00192882	-3.8436e-05	-0.000864896	-9.85308e-05	-0.000330247	-0.000873789	-0.000329328	-0.000343844	-7.72245e-05	-0.00070898	-0.00228228	-8.65309e-05	-0.00056226	0.000290082	0.00055965	-0.00130232	0.000755289	-0.000148258	-0.00219013	-0.00177564	0.00169425	-0.00216893	0.000694948	-0.000259443	0.000447943	0.00279272	0.00265966	0.00278689	0.00269739	0.00306664
	1.74108														0.000371317	0.00104964	-0.00252643	-0.0010942	-0.00058072	-0.00111611	-0.000884381	-0.000381764	-0.0017501	-0.000343125	4.9162e-05	-0.000499322	4.6327e-05	-0.000631528	-0.00117749	-0.000936839	-0.00116528	0.000169795	-0.00199858	-0.00104909	-0.00146449	-0.000235809	0.000603161	-0.000610937	-0.00130992	-0.000460046	-0.000571947	-0.00026565	7.31584e-05	0.000169084	9.51921e-05	0.000838131	0.0022461	0.00160729	0.00309184
	1.74199														0.000688688	-0.000340508	-0.00115638	9.91854e-05	-0.0010781	0.000104414	-0.000832616	-0.00106782	0.00114071	-0.00185642	-0.000266123	0.000554005	-0.000347837	0.00170224	0.000605509	-0.00115999	-0.00193866	-4.88926e-06	0.00044694	-0.00164998	-0.00172325	-0.000993143	0.000859236	-0.00171286	-0.00133884	-0.0021021	-0.000588892	-0.00172387	0.000156634	0.00151047	0.000399251	4.65141e-05	0.00250493	0.00364918	0.00283842
	1.7429														0.000913799	0.000800897	-0.000115066	-0.000530988	-0.00122324	-0.000314487	-0.00201881	-0.000896182	-0.000596644	-0.0017802	-0.000393703	-0.00327897	0.000442131	-0.00166037	-2.82935e-06	0.000467676	-0.000495478	0.000161317	0.000533586	-0.00184238	0.00143096	2.53164e-05	-0.00124558	-0.0023637	0.00100893	0.000383145	0.0011078	0.000582444	-0.000805944	0.0006512	0.00237272	0.000577706	0.00299487	0.0019977	0.00165092
	1.74381														-0.00135262	-0.000589832	0.0016355	0.00117743	-0.00204034	-0.000883768	-0.000673833	-0.00158714	-0.000700838	9.91513e-05	0.000371628	-0.000422761	-0.000893218	-0.00198855	-0.00270202	-0.000341853	-0.00150581	-0.000828067	-0.00220542	-0.00216434	-0.000610055	-0.000233706	-6.76623e-05	-0.00173827	6.70159e-05	-0.000194494	0.000696495	0.000908773	-0.00190222	-0.000574235	0.000893457	0.00264734	0.00243535	0.00206703	0.00283284
	1.74472														0.000722471	-0.000254622	-0.000492687	0.000850465	0.00158157	-0.000241556	3.95647e-05	0.000191507	-0.00290124	-0.0013777	-0.000566509	0.000851138	-0.000438321	0.00161972	3.07724e-05	-0.00113212	-0.00171371	0.000802828	0.000363905	-0.000865493	0.00122829	0.00124566	0.000118164	-0.000866728	0.000567905	-0.00161579	0.00170736	-0.000173822	0.00079981	-3.17109e-05	0.00194078	0.00219889	0.0022812	0.00169108	0.00234809
	1.74563														0.000848242	-0.00233592	-0.000250334	-0.000370553	0.00091821	-0.00107696	-0.000177849	-0.000394399	-0.000671738	-0.00121207	-0.000738865	-0.00135951	-0.000988591	0.000388492	0.00109506	-0.0014496	-0.000936471	0.00153681	0.000427524	-0.00116983	-0.000166877	0.000216409	0.00178544	5.21379e-05	0.00024685	-9.26959e-05	-0.00113199	-0.000519723	0.000303869	-0.000216718	0.00434995	0.00282917	0.00484894	0.00316899	0.00327308
	1.74654														0.000728045	-0.000838565	-0.00269523	-0.00130325	-0.000372873	-0.00138496	-0.00180708	-0.00201495	-0.0011924	0.000981616	0.000579976	-0.00262888	-0.000115673	0.000345724	-0.000439227	-0.00131754	-0.00187917	-0.00129519	0.00139719	0.000546227	-0.000166738	-0.000322999	-0.00086363	-0.000656025	0.000431819	0.000355964	0.00185344	-3.89369e-05	-0.000117305	-0.000606418	0.000438636	0.00221621	0.00208132	0.000353225	0.0053258
	1.74744														2.20744e-05	-6.3003e-05	-8.33311e-05	0.00110146	-9.06193e-05	-0.00112436	0.000446748	-0.000447711	-0.00107403	0.000544378	-0.0011215	0.00105778	-8.66534e-05	0.000209974	0.00193263	-0.00127019	-0.0024426	-1.19624e-05	-0.000756694	-0.00128468	-0.0003371	0.000229075	-4.18703e-05	-0.000138444	0.000339861	0.000634232	-0.000502535	0.00131912	-0.00063202	0.000448824	0.000249681	0.00111359	0.00150872	0.0018878	0.00179374
	1.74835															0.000988098	-0.00280644	0.00020273	-0.00223444	-0.000519905	-0.00119976	-0.00151425	-0.00113383	7.54548e-05	-0.000352713	-0.00208068	-0.00229449	-0.00123397	9.45866e-05	0.000545152	-0.00152162	-0.000987909	0.000683184	-0.000638028	-0.00196049	-0.000733717	-0.00111267	-0.000572553	-0.000236592	-4.46323e-05	0.000657655	0.000594873	-0.00051529	0.000730757	0.00135494	0.00323358	0.00390511	0.00289977	0.00386907
	1.74926															-0.001053	-0.00106508	8.04457e-05	0.00055202	-0.000861455	-0.00163065	-0.000897964	0.000557272	-0.000603607	-0.00137039	-0.00279859	0.000670902	-0.000481406	-7.45084e-05	-0.000291806	-7.811e-05	0.00082598	-0.00114076	-0.00183583	0.000562505	0.000533321	-0.000633226	-0.000514875	0.000460967	-0.000285067	-0.00123974	-0.000489518	-0.000393342	-0.000216816	0.00181225	0.00221162	0.0027306	0.00167866	0.00390254
	1.75017															0.00292715	-0.00137719	0.00142859	2.8013e-05	7.7317e-05	0.000121686	-0.00163119	9.13142e-05	-0.00248872	-0.00159583	-0.00309241	-0.00151346	-0.000168373	0.000658522	-0.00284972	-2.98464e-05	-0.00263215	0.00107563	-0.00082047	-0.00107754	-0.00202648	0.000246401	0.000357732	-0.00069824	-0.000968229	0.000801869	-0.000978517	8.91407e-05	0.00233365	0.000859673	0.00366745	0.0029808	0.00429914	0.00236501
	1.75108															0.000194604	-0.000132201	-0.00106673	-0.000200856	2.85623e-05	-0.00049543	-0.000722194	-0.000438874	0.00138396	0.00108263	-0.00181187	-0.000329676	-0.00193937	-0.0015554	-0.00287926	0.000967769	0.000404743	-0.00041725	-0.00191964	-0.0022246	0.00152864	-7.73007e-05	0.000225801	1.15237e-05	-0.00105301	0.00128188	-0.000808081	0.000833565	0.000437551	0.00148919	0.00192027	0.00537271	0.00200217	0.0030341
	1.75199															-0.000165892	0.000761417	-0.000711848	0.00210392	-0.000200862	-0.00133021	0.000848653	-0.000945844	-0.00186503	-0.000748194	-0.000989414	0.000530199	0.000945007	-0.000208267	-0.000139027	0.000102213	-0.000482882	0.000303605	-0.00267451	-0.0014608	-0.000801888	-0.00119665	-0.00104508	-0.000835445	-0.000480667	0.000129109	-0.00190583	-0.0011053	-0.000439634	0.00245641	0.00224469	0.00248113	0.0036006	0.00123323
	1.7529															9.96103e-05	0.000730283	-0.00149875	-0.00133364	0.000154897	0.00125304	0.000787347	-0.00102999	0.00177863	-0.000458092	-0.0005397	-8.38601e-05	-0.00074957	-0.000959267	-0.000513083	0.000179659	0.000410836	-0.0014472	-0.000171071	-0.000668736	0.00106267	-0.000199158	-0.00255928	0.00045037	7.46713e-05	0.000565881	0.00114317	-0.00158156	0.00100529	0.000869509	0.00439122	0.0024761	0.00293754	0.00218227
	1.75381															-0.00012884	-0.00133006	0.000325897	-0.000270475	0.00165229	-0.00170349	0.000163032	-0.00117099	0.00212502	-0.00151307	-0.00206693	-0.00157597	-0.00239509	-0.000663338	0.000674439	-0.00077028	0.000861948	-0.000607126	-0.00122735	-0.000538583	-0.000846582	0.000732629	-0.00200134	4.15719e-05	-0.000673947	0.000897942	0.000263237	-0.000365	-0.000596583	0.00177405	0.00270921	0.00300167	0.00223313	0.00183162
	1.75472															-0.00258399	-0.00287797	0.000380695	-0.00108162	-0.00300806	0.00211396	-0.00197215	-0.00179242	-0.00140966	-0.00100678	0.000266327	-0.00252606	-0.000879217	-0.00339756	-0.00223825	-0.00132169	0.000437167	-0.00151196	0.000253663	-0.00104488	-7.73301e-05	-0.00092729	-7.25896e-05	0.000347066	-0.00155018	0.000554655	-0.00091072	0.00061526	-0.000277294	0.000400185	0.00289818	0.002372	0.00166488	0.00197163
	1.75563															-0.00185603	-0.00125977	-0.00170139	0.000306321	-1.61437e-05	-0.000323099	-0.000149324	-0.00205129	0.000728256	-0.0025931	-0.0025343	0.000494572	-0.00012824	0.000299199	-0.00207922	0.000663869	0.000786782	-8.85035e-05	-0.000536729	-0.000869473	-0.000375109	-0.000907589	-0.000873222	7.40031e-05	-0.000485963	0.000929088	0.00178647	-0.000604191	0.00195033	0.000719926	0.00406686	0.00252123	0.00248847	0.00203549
	1.75654															0.000396323	-0.00127789	-0.00207054	-0.00112577	-0.00121979	-0.000291709	0.000602769	0.000343794	0.000515721	-0.000904939	-0.000972173	-0.00249764	-6.5434e-05	0.000908959	-0.00186758	-6.76975e-05	0.000669204	0.000384137	-0.000750453	-0.0014143	-0.00226283	-0.000916564	0.00154693	3.3394e-05	-0.00154659	0.00023623	-0.000308715	-0.00122422	0.00100447	0.00246504	0.00284418	0.000192506	0.00199023	0.00326282
	1.75745															-0.000768778	-0.00194129	-0.00103481	0.00036322	0.000456801	0.000128789	-0.00015219	0.000459766	-0.000953299	0.00102134	-7.08182e-05	0.00138743	-0.000389225	-0.0012712	0.000765179	-0.00294328	0.00254884	-0.00174038	-0.00356141	-0.00108409	-0.000707497	0.000314338	-0.00243077	-0.00116675	0.00198428	-0.00154327	0.000825556	-0.00207458	-0.000652073	0.00316369	0.000848631	0.00509181	0.00194934	0.00385484
	1.75836															-0.00263096	-0.00146759	-0.00121438	0.00187119	0.000234417	-0.00032807	-0.00114215	-0.00127861	0.00128579	0.00278881	-0.00139815	-0.00127574	-0.000559581	-0.00190951	-0.00022079	-0.00136183	-3.16274e-05	0.00070394	-0.00207126	-0.00241836	0.000187475	-0.00159773	0.000353772	-0.0010887	0.0013796	-0.0022027	0.00148748	0.000602124	-5.92905e-05	-0.00082802	6.89973e-05	0.0029537	0.00215468	0.0039881
	1.75927															-1.59524e-05	-0.00117388	-0.00301753	-0.00196027	-0.000930077	0.00101324	-0.0015507	0.00119326	-0.00180281	0.000514752	-0.000714315	-0.000554035	-0.00149873	0.000473345	-0.00105863	0.00095716	0.00117949	-0.00119272	0.0012899	0.00109118	-0.00189055	-0.000655304	-0.000831149	0.000230313	0.000436253	0.00263147	0.00138535	-0.00090571	0.0026451	0.00288592	0.000793618	0.00242378	0.00441338	0.00361593
	1.76018															-0.0019299	-0.00176426	0.000812791	0.00131476	0.00402305	-0.00276866	-0.00188264	-0.000121295	-0.00235768	0.00120719	-0.000376493	-0.00151419	-0.00258022	8.96663e-05	-0.000525019	-0.00267369	0.00038045	-0.00170772	0.001617	-0.00194825	-0.000759767	-0.000547923	-0.000428149	-0.000753508	-0.0013209	0.00103528	0.0017794	0.000937899	-0.000975675	0.00304164	0.000774796	0.00227705	0.000227467	0.00401947
	1.76109															0.000537621	-0.0023918	-0.00159868	-0.00348871	0.0015601	-0.000427592	0.000589169	-0.000216538	-0.00216183	-0.000167855	-0.000165958	-0.00155177	0.00137458	0.00020737	-0.000495386	-0.000156673	-0.000275728	-0.00435421	-0.00125305	-0.000666595	-0.00153182	-0.00120064	0.000517193	0.00103321	0.000733398	0.00087989	0.00122804	0.000740469	-0.00108297	0.00183597	0.003136	0.00264019	0.00380381	0.00356577
	1.762															-0.000722549	0.000686795	-0.00189422	-0.0013743	-0.000456173	-0.000938957	-0.00170636	-0.0033261	-0.000478354	-0.000996575	-0.00181341	-0.00258023	-0.0002515	0.00104582	0.000416782	-0.000656748	-0.00150885	-0.000320725	-0.00126466	-0.00276572	-0.00314545	-0.00198633	-0.000404229	0.00259998	-0.00101626	-0.00107081	-0.00239036	-0.00044539	0.000796607	-0.00018013	-0.000598441	0.00149272	0.00179995	0.0019148
	1.76291															-0.00223767	0.0018966	0.000129805	-0.000544361	-0.000604118	0.000412635	-0.000633627	-0.00104781	0.000310154	0.000558769	-0.000283599	-0.00163121	-0.000992663	0.00111705	-0.00103792	-0.000676473	-0.00197024	-0.00441965	-0.000997752	-0.00110128	-0.000750339	7.33832e-05	-6.09124e-05	-0.000351775	0.00118379	0.000666551	-0.000879184	-0.000730997	-0.000732833	-0.000257968	0.00292357	-0.000368061	0.000293977	0.00281274
	1.76382															-0.00104782	-1.61017e-06	-0.000264435	0.000858886	-0.00169626	-0.00141961	-0.00136708	-0.000893582	0.00156199	-0.00078901	0.00233813	-0.00119557	0.0013532	0.000863976	-0.00144112	-0.00393134	0.000293782	0.000671107	-1.73793e-05	0.00146942	-0.00329701	-0.00233064	-0.00120636	-0.00079322	-0.00217892	-0.00290305	-0.000335824	0.00121403	-0.00174439	-0.000914587	0.0018448	0.00290451	0.00330549	0.0025094
	1.76473															0.00127162	-0.000450075	-0.000165709	-0.00102478	-0.000264062	-0.00104113	-0.0024374	-0.00080483	-0.000130098	-0.000106603	-0.000390575	-0.00192713	0.000342145	-0.00139435	-0.00113841	0.000411427	-0.00391015	-3.27299e-05	-0.000675628	-0.00124603	-0.000478421	-0.000501799	-0.000583401	-0.0019319	-0.00066295	-0.000616602	-0.000454627	-0.00047778	0.000330269	0.00130627	0.00209395	0.00222767	0.00133262	0.00196315
	1.76564															-0.00262366	-0.000821322	-0.000968583	0.00201458	0.000437058	-8.50281e-05	-0.00114299	-0.00192297	-0.00123026	-0.00118081	-0.00196123	-0.000514226	0.000369351	-0.00292235	-0.00251109	3.54905e-05	-0.00213973	9.09261e-05	-0.00172465	4.79708e-05	0.000938126	-0.000961312	0.00168049	0.00055622	-0.00214854	-0.00109198	-0.00121207	0.000635167	-0.000511496	0.00208074	0.00343198	0.00226335	0.000918758	0.00149547
	1.76654																-0.00207931	-0.000510774	-0.000739998	-0.00134338	-0.00086286	-0.000277954	-0.000410523	-0.000935662	-0.00132032	0.00217956	-0.00114103	-0.000919106	-0.000617269	-0.000948842	-0.000406	-2.05766e-05	-0.00162358	-0.00220525	-0.000217436	-0.00162937	-0.00145744	0.00210894	-0.000416055	-0.0020134	-0.000957725	0.00106573	0.00107209	0.000520086	0.00322265	0.00177454	0.00177978	0.00248862	0.0032654
	1.76745																-0.00107697	0.0011988	0.000173113	5.22879e-05	-0.00188319	-0.000414457	0.000315664	-0.000195808	0.000452274	-0.00124881	-0.000923805	-0.00109444	0.000721901	-0.000382548	-0.00088317	-0.000530593	0.000656319	-0.0012808	-0.000413618	0.000487664	-0.000786497	-0.000617392	-0.000903111	-0.000309596	0.00189983	-0.000304471	0.000274038	0.00137697	0.00214622	0.000696151	0.00136854	0.00181218	0.00300966
	1.76836																-0.001209	-0.00132642	-0.000788642	-0.00090864	-0.000776236	-0.0019035	-0.00109603	-0.00104162	0.0018988	-0.0016738	0.00105454	-0.00144564	0.000273631	-0.00175481	-0.000292178	-0.000407831	0.00093616	-0.000354581	0.000496315	-0.000995663	-0.00148908	-0.000621294	0.00214675	-0.000821456	-0.000113635	0.000236768	-0.00052877	0.00193689	0.00134331	0.00165162	0.00442679	0.0030577	0.00250076
	1.76927																3.98227e-06	-0.000615231	-0.00313818	-0.00342894	-8.68781e-05	0.000948841	-0.00130519	0.00110319	0.000392866	0.000193241	-0.000641541	0.00100327	0.000105473	-0.00202023	9.21119e-05	-0.00167934	-0.0011835	-0.000474859	-0.00041074	0.00208316	-0.00167097	0.000224688	-0.000664315	-0.000492851	-0.000127226	-0.00120295	-0.000637283	0.000657118	0.00139175	0.00278766	0.00347403	0.00160816	0.00265892
	1.77018																4.41606e-05	-0.00143302	-0.000341701	-0.00123451	-0.00214051	-0.00112048	-0.000598842	-0.00128921	-0.00115529	0.000134908	0.00109854	2.35661e-05	-0.000543581	6.67996e-05	-0.00161901	0.000383062	-0.00183367	-0.000620604	0.000965161	0.00232297	-0.000230397	4.97635e-05	-0.00231868	-0.000830265	0.00111699	0.000866919	-0.0009824	0.000116141	0.000510583	0.00127785	0.00108138	0.00267955	0.0010882
	1.77109																0.000988441	-0.000539431	-0.00155551	-0.00175019	-0.000371767	-0.000873815	0.000974272	-0.00119076	-0.00179669	0.00125109	-0.00166523	0.00109373	-0.00210268	0.000115348	-0.000756322	-0.00121222	0.000443301	0.000351958	-5.75169e-05	0.00132594	-0.000591873	-0.00256466	-0.000245285	-0.000625266	-0.0011252	-0.000155404	-0.000579762	0.000472725	0.000612302	0.000583335	0.00050353	0.00266271	0.00236215
	1.772																0.0003328	-0.00137994	-0.00152241	-0.000204475	-0.000552795	-0.000657866	-0.00161828	-0.00259287	0.000221402	-0.000250158	-0.000687645	-0.000707659	0.000271172	-0.00167392	-0.00259719	-0.00105877	-0.000189424	0.00146646	-0.00140479	-0.00190143	-0.000201274	0.00079839	-0.00151538	-0.00140504	-0.000249351	-0.00140067	-0.00197239	0.000672086	0.00169606	0.00178981	0.000673424	0.00111399	0.00111984
	1.77291																-0.00131938	-0.00106426	-0.00127891	0.000629665	-0.00111057	0.00177601	-0.00282158	-0.0013387	-0.0015222	6.8892e-05	-0.00294435	-0.000661045	0.00118326	0.00120383	0.000480609	-0.000801698	-0.000765267	1.71632e-08	-0.00123572	-0.00115453	-0.000455443	-0.000121482	0.0027707	-0.00218397	-0.00116502	0.000496582	-2.60718e-05	0.00119544	0.000999066	0.0035514	0.000548785	0.00166087	0.00205556
	1.77382																-0.000200312	0.00130573	-0.00172402	-0.000877794	-0.00133815	0.00162016	-0.000477227	-0.00163663	-0.00138561	-0.000521864	-0.00231911	0.000489523	-0.0020645	-0.000181938	-0.00104598	-0.00118203	0.000120087	-0.000584365	-0.0014789	-0.00136689	0.000749737	0.00028967	-0.00214942	0.00249579	0.00198471	-0.000774827	-3.74646e-05	0.000740212	0.00196689	0.00389287	0.00243392	0.00239266	0.00238175
	1.77473																-0.00237912	-0.000678646	-0.000536909	0.000556832	-0.00107581	0.000451762	-0.000537408	-0.000797559	-0.00114986	-0.00292778	-0.00162489	0.000808771	-0.000724285	0.00102146	0.00103131	-0.00202416	-0.00255368	-0.00080883	-0.000182018	-0.000712108	0.000732547	-0.000153764	-0.00125064	-0.000927317	-0.000854916	-0.00142467	0.000385243	0.000720167	0.000485737	0.0011195	0.00138714	0.00108555	0.00300416
	1.77564																-0.00370337	0.000702712	0.000510708	-0.00018557	0.000359376	-0.00113741	-0.000280898	-0.000545367	0.000416822	-0.000247537	-0.00139417	-0.000516963	-0.000683031	-0.000494022	-0.00138146	-0.000465408	-0.00208847	0.000280037	5.92327e-05	0.000865074	-0.000528865	-0.0014794	-0.00203291	-0.00111563	0.000442388	-0.00270422	0.000580591	-8.45325e-05	0.00114519	-0.00117462	0.00177636	0.00129007	0.00161392
	1.77655																-0.00092332	0.000835009	0.000842791	-0.000637269	-0.00144476	0.000817709	-0.00197273	-0.00144264	0.00135649	-0.000473023	-0.000157847	-0.000375465	-0.000302203	-0.000555251	-0.0014496	-0.00140788	-0.000870574	-0.000559946	-0.000524059	-0.00240775	-0.000103127	-0.000897533	0.00030946	-0.00093607	-0.000802219	0.00143371	-0.00217046	0.000152881	-0.00208995	0.0021792	0.00318818	0.00134245	0.00237717
	1.77746																-0.00227212	9.04375e-05	-0.000574799	-0.00159035	-0.00101241	-0.000947626	-0.000361961	-0.000662169	-0.00130328	-0.00173398	-0.000224628	-0.00217184	-3.26635e-05	0.00102849	-0.00111504	-0.0013543	-0.000147871	-0.0009799	0.00080488	-0.00108548	-0.00110461	5.62134e-05	3.71976e-05	-0.000855882	-0.00129356	0.000557546	9.21785e-05	-0.00150757	-0.000992739	0.00063071	0.000203296	-0.000627807	0.00175748
	1.77837																-0.000498531	-0.00175701	0.000336218	-0.000376377	-0.000200763	0.000258628	-0.000840829	-0.000883278	-0.000752945	-0.00199688	0.00070864	-0.00155724	-0.00102887	0.000624289	-0.00118748	-0.000925423	0.000690888	-0.00229001	-9.01848e-05	-0.00140928	0.000624707	1.0883e-05	-0.00083326	-0.000226587	-0.000902848	-0.000985433	-0.00143199	0.000940876	-0.000618656	0.00130471	0.00264155	0.000311973	0.00232126
	1.77928																-0.00214674	-0.00186615	0.000630924	8.12518e-05	-0.00166263	-0.00114219	-0.00158328	-0.00140172	-0.00259936	-0.000368428	-0.000626965	-0.00216147	-0.00255877	-0.000756363	-0.000778131	-0.00333585	-0.00303532	-0.00137379	0.00129697	-0.00178623	0.000896446	-0.00238583	-0.00148533	-0.000785004	-0.00297657	-0.0010117	-0.000717156	-0.00121127	-0.00116385	0.000914013	0.00376483	0.00212175	0.00211474
	1.78019																9.54353e-05	-0.000497898	0.000443838	4.2504e-05	-0.00135503	0.000378388	-0.00149254	-0.00239614	-0.000488774	-0.00174197	-0.00202743	-0.000410741	0.000465498	-0.000584061	-0.00122019	-0.000763236	-0.000766087	-0.00172347	-0.00218936	-0.000355359	-0.00116168	-0.00128833	-0.000747613	0.00145766	-0.00170521	-0.000857947	-0.00100043	0.00102772	-0.00142943	0.00174295	0.00269804	0.000117635	0.00315978
	1.7811																-0.000238412	0.00250976	-0.000170602	-0.000535398	-0.00078526	-0.00112941	-0.00150785	-0.000170831	0.000331289	-0.0033547	-0.000937267	-0.00179373	1.54779e-05	-0.00103471	-0.00245321	-0.00179299	-0.000224583	-0.00186433	-0.000855325	-0.000159321	0.000611367	6.8255e-05	-0.000780601	0.000618841	-0.0012862	-0.000518021	-0.000753782	-0.000788696	-0.000747512	0.000925157	0.000877572	-4.359e-05	0.00198542
	1.78201																-0.000997473	2.91668e-05	0.00037908	-0.000731954	-8.33953e-05	-0.000566649	-0.000334683	-0.00231415	0.000484745	-0.00193956	-0.00156684	-0.00166213	-0.000726416	0.00024828	0.000555998	-0.000778817	-0.000283045	-0.00249293	0.000277067	-0.00164974	-2.29591e-05	-0.00130935	0.00166084	-0.00248723	-0.00190994	-0.000608432	-0.000413105	-0.00137236	-0.00016198	0.00218549	0.00174556	0.000883443	0.00182285
	1.78292																-0.00227889	0.00101127	-0.00182807	-0.00174804	-0.000984913	0.000283028	-0.000134378	-0.00165359	0.000285879	3.71828e-05	-0.000316477	-0.000912061	-0.000394605	-0.000732796	-0.00048154	-0.000538348	0.000302343	-0.00158798	0.00184627	-6.11571e-05	-0.000666451	0.000366881	-0.000968942	-0.000761316	0.000175066	0.00105356	-0.000323402	0.00131087	-0.000189687	0.00152402	0.00208088	0.00281821	0.00260417
	1.78383																	-0.00093095	0.000722556	-0.000868134	-0.000378542	3.82607e-05	-5.01296e-06	-0.0018246	0.000100461	-0.00035525	-0.00202645	-0.00108975	-0.00212742	-0.00117189	0.00123785	-0.00254926	-0.00156588	0.000177116	-0.000758443	-0.000944083	0.00129305	-0.00192226	-0.0012202	-0.0013197	-0.0016481	0.00077601	-0.000562157	-5.89198e-05	0.000417334	0.000747156	0.00122893	0.000503149	0.00214268
	1.78474																	-0.000446501	0.000763463	0.00112862	-0.000433417	-0.00137567	-0.00097944	-0.000840445	-0.000331667	-0.000987449	0.000308046	0.000827842	-0.00039939	-0.00103369	-0.00282725	0.000793113	-0.00132931	-0.000843049	-0.00115157	-0.00215499	-0.000631084	-0.00306186	-6.20864e-05	0.000161985	-0.000324073	-0.000343579	0.00102796	-0.000649303	0.000157807	0.00258938	0.0016239	0.00150199	0.00208088
	1.78564																	-0.00130682	-0.000898442	-0.00193489	-0.00234135	-0.00054949	-0.000745493	-0.00084155	-0.000907975	0.000303102	-0.000976706	0.000421325	0.00140797	-0.00166648	-0.000639931	0.000885727	-0.00256052	0.00149369	-0.00239899	-0.000801122	0.000410279	-0.00314797	-5.58864e-05	-0.00121069	-0.00280287	-0.0019433	-0.000340739	-0.000430817	-0.000552196	0.00218196	-0.000550905	0.00281689	0.000803253
	1.78655																	-0.00268646	-0.00114797	-0.000299178	-0.00258647	0.000185826	-0.00127117	-0.00159976	0.00213184	0.00225244	-0.00240867	-0.00048723	-0.000712508	-0.000993419	-0.00122334	-6.91433e-05	0.00137595	-0.00116731	0.000611892	-0.00186147	0.00194155	-0.000553907	0.000944302	-0.00328064	-0.00184255	-0.00096124	-0.00153188	-0.00082354	-0.000837921	0.00242214	0.000603674	0.00143373	0.00265653
	1.78746																	0.000639877	-0.000775114	-0.00224394	-8.35911e-05	0.000336542	-0.00118465	-0.000583029	-0.000278528	-0.00119988	-0.000579627	-0.000625158	-0.000204266	0.000309756	6.54451e-05	-0.0025906	-0.00170046	-0.0011142	5.7057e-05	-0.00084719	-0.000417841	-0.00130098	-0.0011159	-0.00116174	-0.000458411	-0.000424057	-0.000624847	0.000390005	-0.00108765	0.000478116	0.00168999	0.000794465	0.00257058
	1.78837																	-0.000808763	0.000103176	-0.000950889	0.0013129	0.000392797	-0.00105833	0.00023584	-0.000519378	-0.000504837	0.000808602	-0.00175048	-0.000320905	-0.000552274	-0.000478641	-0.00143585	-0.000799927	-0.00275162	-0.0017282	0.00034328	0.0012739	-0.00206043	0.000432404	-0.000228333	-0.000485238	0.000173883	-0.000985212	-0.000785992	0.00143265	0.000170321	0.000934283	0.000345828	0.00277472
	1.78928																	0.00119256	-0.000173424	0.000819163	-0.000901873	-0.000398913	-0.000786444	-0.00208236	-0.00123795	-0.00145083	0.000596579	-0.00157102	-0.000298275	3.96806e-05	0.000123125	0.000192376	0.000801474	-0.00145253	-0.000967641	-3.41348e-05	-0.000319078	0.000672921	0.000105324	2.16709e-05	-0.000703871	0.000601299	0.000256541	-0.000186618	0.00195161	-0.000514922	0.00106062	0.00170062	0.0018959
	1.79019																	-0.000639113	-0.00229648	-5.85908e-05	0.000720761	0.00104991	-0.00338881	-0.000460945	0.00131852	-0.00145979	-0.00211496	0.0010823	0.00203742	-0.00129667	-0.000255094	-0.00176174	0.000712653	-0.0019832	-0.00116658	0.000743325	-5.57611e-05	-0.00121406	-0.00240714	0.000286339	-9.36935e-05	-0.000340889	-0.000952392	0.000256371	0.00119245	0.00266181	0.000866775	0.00199909	0.00257378
	1.7911																	0.000424455	0.000939491	-0.000485966	-0.00117952	-0.00225729	-0.000157242	-0.00295985	-0.000761075	-0.000820344	-0.00217918	-0.00104111	-0.00161271	-0.00229669	0.00262211	0.000357923	0.000512641	8.91431e-05	-0.000873803	-0.00092812	-0.000359971	-9.68115e-05	-0.00040424	-0.00175244	-0.000446413	-0.00104446	0.0002501	-0.00157418	-0.000436789	0.00199657	0.00196789	0.000816416	4.06418e-05
	1.79201																	-0.00104558	0.00147359	-0.000654618	-0.003319	-0.000326224	-0.000646714	-0.00205713	-0.000607883	-0.00195032	-0.000650969	-0.00151301	-2.40564e-05	-0.002054	0.00153744	-0.000782687	-8.47037e-05	-0.000773714	-0.00102535	-0.000792506	-0.000868274	-0.00118144	0.000553479	-0.00168014	-0.000756566	-0.0005638	-0.000386328	-0.000560416	0.00056959	0.000940668	0.0014042	0.0021385	0.00261656
	1.79292																	-0.00058811	-0.00255142	0.000121749	-0.00101143	0.000721503	0.000801689	-0.00282367	-0.00151698	0.000321001	0.00154901	0.000610577	0.000698956	-0.00053426	-0.00310276	-0.000229666	0.000778262	-0.00125181	-0.00116955	-0.00051401	-0.000681147	0.000831645	-0.00029489	-0.000315912	-5.2602e-05	0.00104513	-0.00110049	-0.000893358	-0.000904495	0.000377033	0.002624	0.00220913	0.00424009
	1.79383																	-0.000860812	-0.00101933	6.82308e-06	0.000697076	0.00105648	-0.00189468	0.00089665	0.000592933	-0.000410137	-0.00168595	-0.00134821	0.000996078	-0.000806215	-8.35529e-05	-0.00130262	-0.00239455	-0.00247749	-0.00108407	0.000823042	0.000207877	-0.00236008	0.000107587	-0.000194211	-0.00021342	-0.00112326	-0.00273752	-0.0030622	-0.00144832	0.00221532	0.00217398	0.00159403	0.00122938
	1.79474																	-0.00193384	0.000152644	-0.00287824	-0.000830534	-0.00107502	0.000632828	-0.000582992	-0.000319224	-0.00316593	-0.000498934	-0.00142271	-3.73074e-05	-0.000166998	-0.000547742	-0.000453666	-0.000447337	-0.00287089	0.000169424	-0.000907793	-0.00176928	-0.00145049	0.00153534	-0.000384475	-0.000705561	-0.00133921	-0.000621541	-0.00255105	-0.0004648	-0.00139364	0.000924967	0.00110047	0.00247735
	1.79565																	0.00170533	-0.00129933	-0.000323889	3.55975e-06	-0.0010988	-0.00156223	0.00158634	-0.00243232	0.00147328	-0.00334095	-0.00171998	-0.00208528	0.000261336	-0.000184523	-0.000692224	-7.35022e-05	-0.000561286	0.000281723	-0.000995761	-0.00098355	0.000659679	-0.00168813	-0.00150985	-0.00179917	0.000547808	-6.99029e-05	0.00104952	0.000641736	-8.20111e-05	0.00220543	0.000604743	0.00328141
	1.79656																	-0.00149926	0.000801339	-0.000589364	-0.00117186	-0.000422442	-0.00260955	-0.0020354	-0.000233465	-7.03737e-05	-0.00160908	0.000243292	0.00021185	-0.00150102	-2.81034e-05	0.00220267	-0.00274747	-0.00275131	0.000984468	-0.00014341	0.00104396	-0.0012922	-0.00101251	0.000363448	-0.00155038	-0.00110097	-0.000648253	-3.24268e-05	0.00101303	0.00150973	0.000930566	0.00248852	0.00136759
	1.79747																	0.000730797	-0.000644529	-0.00122622	-0.000478504	-0.00161587	0.000358344	-0.000324805	-0.00017701	-0.00136515	-3.45577e-05	-0.00123837	-0.00139783	-0.00142798	-0.00029986	-1.43312e-05	-0.00156066	-0.000991371	-0.000974717	-0.00020644	-0.00138855	-0.000671915	-0.00104826	-0.00049681	-0.000673887	-0.00111074	-0.00140267	-2.35621e-05	0.00127741	0.00141693	0.000702687	0.0020217	0.00100695
	1.79838																	-0.00204568	0.000231087	-0.00104034	0.000604731	-0.00142942	-0.00207348	0.000224887	-0.00124724	0.00065344	0.000773301	-0.000372901	-4.77396e-05	0.00073095	0.00241275	-0.000822715	-0.00171189	0.000777654	0.000698649	0.00106505	-0.000724305	-0.00130716	-0.0015682	-0.0018459	-0.00116533	-0.00164717	-0.000709685	2.268e-05	-0.00123669	4.27387e-05	-0.000628711	0.00153765	0.000739487
	1.79929																	-0.000560128	-0.00241641	-0.000478693	-0.000191523	-3.14118e-06	0.00189687	0.000223552	-0.00222283	-0.00127078	-0.000944254	-0.00281425	-0.00189229	0.000771793	-0.00149687	-0.0017461	-0.0020911	0.000171445	-0.00168158	-0.001187	-0.00393494	-8.30389e-06	0.000547907	-0.000419485	-0.000867493	-0.00353327	0.000217052	0.000857936	-0.00115154	0.00333529	-0.000161052	0.00170954	0.00302369
	1.8002																	0.0002564	3.69267e-05	-0.000883477	-0.00119978	-0.00220188	-4.14751e-06	-0.00206427	0.000588307	0.000140363	5.44758e-05	0.00142815	0.000710887	-0.000546727	-0.000901964	-0.00218056	-0.00020181	0.000215934	-0.00220268	4.73987e-05	-0.00103385	-0.00207758	-0.00124118	-0.000679557	-0.00228783	-0.00123873	7.71416e-05	-0.0021385	-0.00101487	0.000792019	0.00180787	-0.000224079	0.00185412
	1.80111																		5.13071e-05	4.99875e-05	-0.000742542	-0.00156822	-0.00233023	0.000129033	-0.000608077	0.00162368	0.00139224	0.000369408	-0.000400966	1.18739e-05	-0.00121446	-0.000822701	-0.00143956	-0.000575212	-0.00219621	0.00129318	-0.000458452	-0.00233299	-0.00113985	-0.000875767	-0.000368236	9.87312e-05	-0.000663933	-0.000707053	0.000673187	0.00136113	-0.00061941	0.000268883	0.00202395
	1.80202																		0.000423241	-0.00289982	0.000738598	0.00131924	-0.00243171	-0.00231151	-0.000137634	-0.00201417	-0.00275001	0.00185272	5.86489e-05	-0.00138708	-0.000562511	-0.000374955	-0.00142813	5.03536e-06	-0.00133185	-0.000916562	0.000117191	-0.00086559	-0.000718068	-0.00145698	0.00374517	-0.00133649	-0.0010092	0.000194219	-0.00157182	0.00151813	0.00303442	-0.00134441	0.0022881
	1.80293																		-0.000289194	9.09532e-05	-0.00113396	-0.000560779	-0.00141014	-0.00223955	0.00199977	-0.00280474	-0.00032702	0.000899928	-0.00124359	-0.00119034	0.000244576	-0.000857176	-0.00322511	-0.00128487	-2.03741e-05	-0.00107623	0.000720978	-0.00171598	-0.00170261	-0.000302141	-0.000553907	-0.00184125	-0.000917768	0.000552339	-0.0015777	0.000779301	-5.37014e-06	-0.000232472	-0.00263168
	1.80384																		-0.000856168	-0.00028267	0.000763486	0.00176679	7.20619e-05	-0.000767445	0.00115141	-0.00166682	-0.00110415	0.000658174	0.000162694	-0.00015235	3.46913e-06	-0.00154943	-0.001905	-0.000454453	0.000618088	0.00299047	-0.00212883	-0.000922488	0.00199597	-0.000560494	0.00250485	-0.00110422	-0.00053588	-0.00148929	-0.000942554	0.00125169	0.00359242	0.00014379	-0.00169807
	1.80475																		-0.00109665	-0.000632457	3.41368e-05	-0.000572329	-0.00070274	-0.000424628	-0.000517363	-0.00128618	0.00110889	0.000672012	-0.000656206	0.000882867	-0.000258741	-0.0015907	0.000682536	-0.00097172	-0.00111133	0.000447251	-0.00183321	-0.00246985	6.70962e-05	0.00272686	-0.00154773	-0.00138427	-0.00105464	0.000840528	0.00103861	0.00129846	0.00209787	0.000404819	0.00278319
	1.80565																		-0.00144864	-0.00225208	-0.000382714	-0.00110854	0.00151885	-0.00315927	-0.00244986	0.000801636	-0.000832622	0.000137534	-0.00105345	-0.000847822	0.00131614	-0.00122967	-0.00194027	-0.000154313	0.000944103	-0.00180739	7.09269e-05	0.00131286	-0.000486142	0.000315983	-0.000985027	-0.000225742	-0.000394885	-0.00035025	0.00116454	0.000469195	0.00171323	0.00189704	0.00131993
	1.80656																		0.000130092	-0.0025311	-0.00164637	0.00103982	7.22894e-05	-0.00016273	-0.00109974	-0.000463725	-0.00211035	5.39855e-06	-0.000161583	-0.00166416	-0.000606768	0.000126443	-0.000287114	-0.000608029	-0.000801551	0.000406378	0.00037933	-0.00135273	-2.90846e-05	-0.00178492	-0.00234838	-0.000351642	-0.00193692	-0.00153505	0.00203448	0.00232318	0.00104875	0.00472236	0.00110626
	1.80747																		0.00165923	-0.000736671	-0.00313395	2.85387e-05	-0.00230972	0.000971347	-0.00250302	-0.000681419	-6.18642e-05	-0.00162578	-0.000443623	0.00295659	-0.00112904	-0.00159447	-0.00127495	-0.000628205	0.000285793	-0.000499308	-0.000288073	-0.00297505	-0.00227905	-0.00136181	-0.00345292	-0.00148168	-0.000699452	0.00130128	0.00108838	0.00286378	0.000815676	0.00331642	-0.000127415
	1.80838																		0.00017094	0.000903667	-0.000135369	0.000809032	-8.75494e-05	0.00123786	-0.00149742	-0.000337817	0.000477216	-0.000517752	0.000362321	0.000124372	0.00181298	0.000148011	-0.00281631	-0.000856609	-0.000734823	-0.000590759	-0.0010061	0.000531995	-0.000131117	-0.00150778	-0.00087929	0.00036972	-0.00165486	-0.000308378	-0.000102101	0.000107682	0.000146131	0.00108387	0.00160039
	1.80929																		0.000278054	-0.000800762	-0.00128076	-0.000798693	-0.000486537	-0.00145269	0.000258398	-0.000267214	-0.00125774	-3.10288e-05	-0.000412151	3.10351e-05	8.31664e-05	-0.0011186	-0.00283012	-0.000716236	-0.00304714	-0.00115921	0.000715109	0.000459274	-0.000161184	-0.0023045	0.000453899	0.00117553	-0.000908352	0.000271164	0.00184321	-0.000640195	0.00283953	0.00147285	0.00413684
	1.8102																		-0.00229555	-0.00225373	-0.000506116	-0.000433337	-0.00109553	-0.0018001	-0.000133185	-0.000812117	0.00106644	-0.00152921	-0.00172079	-0.000961311	-0.00094978	-4.83645e-05	-0.000174599	-0.00271965	-0.00292942	-0.000960969	7.33138e-06	-0.0020726	0.00212022	0.00190517	0.00207518	0.00110872	0.000556205	0.000866972	0.000277886	0.000367544	0.000737103	0.000852333	-0.000598387
	1.81111																		-0.00200232	-0.00328236	-0.000570829	0.00184128	0.000203165	0.000800086	0.000203038	0.000314333	-0.000846971	-0.000420373	-0.00102271	-0.00195163	-0.00135043	-0.00152114	0.000109044	-0.000996498	-0.00182976	-0.00330562	-0.00132788	0.00154551	0.000882318	-0.00156008	-0.00155443	-0.0012587	-0.000127504	0.000731468	0.000577131	0.00064676	-0.000501886	0.000752425	0.000530748
	1.81202																		-0.00279033	-0.000388562	-0.000857437	-0.00216796	-6.39978e-05	0.00170019	-0.00151994	-0.00126173	-0.0025912	-0.00168811	0.00113032	0.00135017	-0.000291717	-0.00198539	0.00218064	-0.00107141	-0.000144083	-0.00234125	-0.0018618	-0.00269114	-0.00113546	0.000173454	0.00167104	-0.00177423	-0.00202173	0.000788846	-0.00107097	0.000796043	0.000886478	0.00379897	0.00121149
	1.81293																		0.0012763	0.000106758	0.0014091	-0.000715751	-0.000123651	0.00090001	0.00195771	-0.00031236	-0.00087446	0.00242713	-0.00115484	-0.00121908	-0.000541052	-0.00123942	-0.00212041	-0.00298068	0.00293904	0.00194341	0.00262705	-0.00011551	-0.00104388	-0.000532199	5.42837e-05	-0.0024726	-0.000226749	-0.00120476	0.00136695	-0.00142143	0.00054105	0.00249781	0.00213552
	1.81384																		-0.000820962	-0.00155052	-0.000259648	0.00158587	-0.00020085	0.000663975	-0.00185514	0.000438531	-0.000252704	-0.000136466	-0.00112757	-0.000731765	-0.00169297	-0.00121077	-0.00034293	-0.00239425	-0.00263397	-0.00119475	-0.000915975	-0.00191966	0.000533936	-0.00144181	-0.00260205	-0.000708123	-0.000332488	-0.00122798	0.000795985	-0.000511478	0.00196499	0.00302855	-0.000326308
	1.81475																		-0.00290277	-0.000795069	0.000323278	0.00100317	-0.00284119	-0.00164151	-0.000932536	-0.0043441	8.52155e-05	-0.00486266	-0.00106235	-0.00218942	-0.000863929	-0.00190139	1.09684e-05	-0.000615443	-0.000198954	-0.000653771	-0.00111213	-0.00119933	-7.62631e-07	-0.00161824	-0.00212573	-0.00259032	-0.00257667	-0.00230787	0.000580739	0.000288825	-0.000366025	0.0017372	0.0015834
	1.81566																		-0.00176191	0.000663446	-0.000296002	-0.000531451	0.000675441	-0.00283407	0.000118706	0.00104317	-0.00135868	0.000311511	-0.00249548	-0.000512892	-0.000254235	0.000644668	-2.96338e-06	-0.000768534	-0.00333928	-0.00239191	0.000223021	-0.000443005	-0.000169675	-0.00143884	-0.000906212	-0.000632154	1.00094e-05	0.00164699	0.000632888	-0.000617901	0.00109653	0.000512827	-0.00116971
	1.81657																		-0.00124717	-0.001496	-0.00137971	-0.00364468	-0.000964012	-0.00183391	0.000892352	-0.00249219	0.000466223	0.00153419	0.000586487	-0.00266703	-0.00198229	-0.00016425	-0.000587202	-0.0022725	-0.0023061	-0.000980494	-0.0045638	-0.00388756	-6.74696e-05	0.000496568	-0.00173247	0.000260284	-0.002061	-0.0010139	-0.00098705	0.00139567	0.0014986	0.0019179	0.000662023
	1.81748																		-0.00189923	-0.000246279	-0.00127312	-0.00101696	0.00135668	0.000425515	-0.00249493	-0.00070308	0.000996579	-0.000875847	-0.00137243	-0.000744345	-0.00203387	-0.000573304	0.000297779	-0.00156	-0.0010514	-0.00175441	-0.00144023	-0.000109685	0.000190279	0.00161995	-0.000113758	-0.000175272	-0.00286071	-0.000513548	-0.00253225	0.00011402	-0.00161403	-0.000227783	0.000605479
	1.81839																			-0.00149549	-0.00115617	-0.000885437	-0.000408752	-0.000845366	-0.00244531	-7.61171e-07	0.000919536	-0.00188661	-0.00106048	-0.000663686	-0.00170421	-0.000175001	-0.00222247	-0.000595037	-0.00120722	-0.00204769	-0.00150206	-0.00123167	-0.00168387	0.000156626	-0.000472906	-0.00232459	-0.000935387	-0.00254776	-0.000659838	0.00132436	0.00260556	0.00100096	0.00329612
	1.8193																			0.000639795	-0.00175103	-0.0021698	-0.00203596	0.000269211	-0.00120585	-0.00146249	-0.00247587	-0.00226829	-0.000541937	0.000362861	0.000588503	-0.00188871	-0.00183132	-0.000542157	-0.000417356	-0.00131932	-0.00107653	-6.6913e-05	-0.000945418	-0.00103175	-0.00171539	-0.00120714	-0.00326135	0.000503882	0.000465265	-0.00276497	0.000688878	0.00158686	-0.000814402
	1.82021																			0.000934884	-0.0015365	-0.00171682	-0.00109933	-0.00139124	-0.000698345	-0.00140923	-0.000886916	0.00211704	-0.0025995	-0.00260505	-0.00154541	-0.00144037	-0.000817595	0.000560676	0.00127046	-0.00175098	-0.00205907	0.000959982	0.00201459	-0.00120865	-0.00205456	0.000283906	0.000104048	-0.00153171	-0.00147745	0.00164351	-0.000391019	-8.67668e-05	0.00114709
	1.82112																			-0.00133655	-0.00233029	-0.000828885	-0.00280858	-0.00156015	-8.25677e-05	-0.000631552	-0.00235814	-0.000741828	-0.000439164	-0.00033257	-0.00187051	-0.00162752	-0.000267356	-0.00420181	-0.00219687	-0.00149481	-0.00170556	-0.000920892	-0.000894081	-0.000844568	-0.00223004	-0.000764422	-0.00429658	-0.000567268	0.000213735	0.00234293	-0.00153937	0.00177548	0.00331178
	1.82203																			0.000535529	-0.00134397	-0.00106026	-0.000880781	0.000148352	0.00025	-0.00103505	-0.000239424	0.00153282	-0.002005	-0.000962091	3.54538e-05	-0.00170125	-0.00181792	-0.00108586	-0.00311217	0.000254642	-0.0013196	-0.00222629	0.0012508	-0.00162258	-0.000714177	-0.000264703	-0.00156258	-0.00238846	-0.000413187	-0.00011481	-0.000133881	0.00230824	0.00134248
	1.82294																			-0.000592792	0.000595935	-0.000965368	-0.000566021	0.000678979	-0.00104871	-0.000917992	-0.00029111	-0.000364634	0.000579641	0.000467179	-0.00050819	-0.00224812	0.00129231	0.000499305	-0.000602589	-0.0019882	0.00117574	-0.00156725	0.00147564	-2.56984e-05	-0.00148679	-0.00140993	-0.00130151	-0.00167101	-0.000595352	-0.00113907	-0.0018445	0.00125118	0.00119309
	1.82385																			0.00134319	0.000472596	-0.00224313	-0.00170185	-0.000450871	-0.000298124	-0.000686303	-0.0025286	-0.000997306	-0.00186766	0.000374887	-0.000639336	-0.0027006	-0.000486884	-0.00194795	-1.39045e-05	0.000798	-0.000105687	-0.000829729	-0.00331211	0.000577116	0.00102039	-0.000543313	-0.00121955	-0.00141306	-0.000647099	-0.00150881	0.000517435	0.00113067	-0.0015923
	1.82475																			-0.000247576	0.00089582	-0.00224363	-0.00208692	0.00135658	-0.00110726	-0.00121602	-0.00262471	-0.0030113	-0.00142351	0.000848035	-0.000348502	0.000712991	0.000191679	-0.000702683	-0.00266105	-0.00451248	-0.00142232	-0.00213566	0.000944021	-0.00024606	-0.000466341	-0.000633849	-0.00223695	7.5917e-05	0.0022317	0.000809987	0.000320359	-0.00215082	0.0036481
	1.82566																			-0.00117669	0.00116558	0.000921359	-0.00144445	-0.00134209	0.00127579	-0.00257193	-0.000527424	0.000820387	0.000220639	0.00113179	-0.000202922	-0.00224252	-0.00114886	-0.000971194	-0.0017698	-0.00328947	-0.000389792	0.00168268	1.3014e-05	-0.00238793	-0.00107615	3.12311e-06	-0.000373241	0.000521135	-0.000452205	0.00225165	-0.000917584	-0.000213664	0.00110508
	1.82657																			-0.0021747	-0.00108564	-0.00098049	-0.000619054	3.74651e-05	0.000323669	0.000826838	-0.00137643	8.92074e-05	-0.00179749	0.00063932	0.000272477	0.000383095	-0.000169953	-0.00287984	-0.00192794	-0.000400828	-0.0013141	-0.0014135	0.000966342	0.00101783	-6.94795e-06	-0.00100669	-0.00196442	0.00140686	0.000307636	-0.00174913	0.000970272	0.00226325	0.000971789
	1.82748																			-0.00155578	0.000746726	-0.00120758	5.32385e-05	-0.000996541	0.000307426	-0.00171076	-1.93212e-05	-0.000906075	-0.00167785	-0.000168726	0.000983361	-0.00121912	-0.0020852	-0.00167081	-0.0017375	-0.000651788	-0.00019539	-0.00186644	-0.0025917	0.000195058	-0.00137586	0.00239478	-0.00134689	-0.00168083	-0.00190902	-7.51979e-05	0.00171202	-0.00208306	0.00235128
	1.82839																			-0.000664568	-0.000718642	-0.00138552	-0.00218711	0.00187985	-0.000338711	-6.07925e-05	0.000282673	-0.00186279	-0.00131938	-0.00188452	2.37726e-05	1.53461e-05	-0.000934649	-0.00107903	0.00112871	-0.000470106	-0.00132065	-0.00340479	-0.000440035	0.00217171	-0.00195451	0.00196526	-0.00123068	-0.00126172	-0.000159508	0.00188318	0.000175556	0.000453868	-0.00144011
	1.8293																			-0.000841012	-0.00336489	-0.000612847	-0.000878592	-0.000528268	-0.000873697	-0.00138841	-0.00038353	-0.000633251	-0.000360924	-0.00210562	-0.00157111	-0.000267065	-0.00212739	-0.00059628	-0.00160856	-0.000121233	-0.00201677	-0.0017084	0.00079221	0.00105727	-0.000781243	0.0009446	-0.000231213	0.000242077	-0.000355534	-0.00168091	-0.000367873	0.000199692	0.000540253
	1.83021																			-0.000991768	-0.00101022	-0.000571691	-0.000766731	-0.00256278	0.00122798	-0.000995609	0.000298475	0.000860753	0.000109685	-0.000586066	-0.000148199	-0.00118259	-0.00220366	-0.00153122	-0.000245205	0.000167393	-0.00242002	-0.00173428	-0.00252475	3.09526e-05	-0.00219567	-0.000602594	-0.000258517	-0.00177443	0.00129336	-0.00208917	-0.000159769	0.00193857	-0.00370707
	1.83112																			-0.002307	0.000617484	0.0017017	-0.00119088	-0.00107192	0.000329756	-0.000136	-0.000830555	-0.000724763	-0.000709048	-0.00135001	-0.000915141	-0.000190109	-0.000929655	-0.00198024	-0.00165484	-0.000787626	1.60545e-05	-0.00198459	-0.00162281	-0.00212333	-0.000968052	-0.000845736	-0.00111222	-0.00249203	1.39689e-05	0.000533253	0.00116808	0.000277482	0.00150078
	1.83203																			-9.78061e-05	-0.00100012	-0.000670876	-0.00146738	0.000604492	0.00202905	-0.00169307	0.00188317	-0.00141682	-0.00181543	-0.000605887	0.00219079	-0.0002934	-0.00142609	0.000232041	0.00113388	-0.000166938	-0.00239554	-0.00244141	0.000478712	0.000750603	-0.00243517	-0.00117756	-0.00358936	-0.000766302	0.00220531	0.000386153	0.00122639	-0.000146032	0.000469357
	1.83294																			-0.00340102	-0.00111116	-0.000101316	-0.0005556	-0.000150229	0.000371126	0.000471847	-0.000591387	-0.00179885	0.000445432	-0.00211993	-0.00109225	-0.00185059	-0.00087943	-0.000876099	-0.00108282	-0.00103103	-0.00290211	-0.000581505	-0.00162036	-0.000173388	-0.000326022	0.00255279	-0.000154522	-0.00147586	0.00113409	0.00233444	0.000970088	-0.000754504	0.00253459
	1.83385																			-0.000574159	0.000809526	-0.00264027	-0.000742007	-0.000642038	0.000254459	-0.00122218	-0.0038302	0.0013451	-0.00304584	0.000381567	9.91589e-06	0.000401305	-0.002652	-0.00102376	-0.00250798	-0.000490632	-0.00068065	-0.0013347	0.000470367	-0.000358557	-0.0016381	-0.00207677	-0.000510753	-0.00197351	-0.00076643	-0.0027207	0.000206581	-0.0021769	-8.72659e-07
	1.83476																				-0.000372197	0.00192926	-0.000873285	-0.00321177	0.00259885	-0.00168453	-0.00121609	-0.00371773	-0.00253732	-0.00110076	-0.00222076	0.000164306	-0.0023481	0.000349496	-0.000310143	-0.00367384	-0.000418959	-0.000651265	0.00088673	0.000553281	-0.00062284	0.000731223	-0.00107522	-0.0016197	0.00194745	-0.000258959	0.000747863	-0.000364457	0.0017788
	1.83567																				-0.00157123	-0.0011897	-0.000520138	0.000727092	0.0012956	-0.000346466	0.000123355	-0.00120363	-0.000455547	0.00114131	5.15079e-05	-0.000373879	-5.71069e-05	-0.0025416	-0.00201627	-0.000569119	-0.000599805	0.00101108	-0.00209468	0.00180007	0.000167764	-0.000836927	0.000768869	-0.000147682	-0.00121773	-0.00100419	0.000278482	-3.86531e-05	0.000636467
	1.83658																				0.00105337	-0.000764955	-0.001508	-0.000656333	-0.00300849	-0.00381222	-0.00193031	-0.00162199	-9.13227e-05	-0.00139999	-0.000629752	-0.00152193	-0.00279947	0.0011593	-0.00294883	3.48073e-05	-0.00080419	-2.44501e-05	-0.00351533	0.000702131	6.96976e-05	0.00126098	-0.00316546	-0.00251638	-0.00109498	0.00148879	-0.00108595	0.00148144	0.00105379
	1.83749																				-0.00169718	0.000224832	-0.00012449	-0.00152095	-0.00197667	0.000631491	0.000133041	-0.000753191	-0.000705937	-0.00189809	-0.000650539	-0.000456758	-0.00149277	-9.28667e-05	-0.00125426	-0.00135106	-0.00277577	0.000549388	-0.00262416	0.000444175	-0.00181026	-0.00136849	-0.000597822	-0.00279129	-0.000289101	-0.000986682	-0.000595258	-0.000371275	0.00177282
	1.8384																				-5.7346e-06	0.000903356	-0.00163003	-0.00125868	0.00285138	-0.000140075	-0.000988885	0.00110869	0.00218985	-0.000754066	0.00174513	-0.00133482	0.00026533	-0.00104327	0.000516996	-0.00196053	-0.00101547	0.000237165	-0.00231869	-0.00120957	-0.00415001	0.000549047	0.00261769	-0.000578898	0.00354872	0.000768507	-0.00141365	-0.000691549	-0.0023322
	1.83931																				0.00104235	-0.000364157	-0.000527505	-0.000999668	0.00147584	-0.00107063	-0.000706002	-0.000740259	-0.00179633	-0.00120923	-0.00198356	-0.00132137	-0.00296234	0.000988652	-0.00148535	0.000301177	-0.000189789	-0.00284001	0.00061754	-0.00169707	-0.000466995	-0.00150008	0.000775996	-0.00329333	-0.000634168	-0.000212662	-0.00121949	0.000234735	0.000602537
	1.84022																				-0.00253	-0.00139216	-0.00294251	-0.00124535	-0.00100084	0.0011286	-1.79543e-06	-0.00140097	-0.00105504	-0.00150138	-0.0023569	-0.000768163	0.00135523	4.07513e-05	-0.00293368	0.000720813	-0.00210832	-0.00117944	0.000931612	-0.000583399	-0.000642169	-0.002259	-0.00379163	-0.00149653	0.000140719	0.000268897	-0.00160214	0.00055398	0.00407534
	1.84113																				0.00113331	-0.00124705	-0.0019526	-0.00129549	0.00200305	-0.00110645	-0.00295179	-0.00190026	-0.00110574	-0.00207395	-0.000100391	-0.00180804	-0.00359793	-0.0035254	6.43385e-05	-0.000800412	-0.00105882	-0.00158231	0.000430408	-0.000765715	-0.000662307	-0.00250145	-0.00128225	-0.00263278	-0.00227701	0.000563169	-0.00156307	3.37827e-05	-0.00127877
	1.84204																				0.000335711	-0.00154416	-0.00147535	-0.00223145	-0.00196511	-0.000438285	-0.00401826	-0.00123484	-0.000634762	-0.00369311	-0.000877207	0.00155121	-0.0016993	-0.00176541	-0.00302914	-0.00144005	-0.00264458	0.000532135	-0.00253433	-0.00115638	-0.00220993	0.000319175	-0.00161698	-0.00108543	0.00116918	-0.00105726	0.00274636	-0.000594758	2.92931e-05
	1.84295																				-0.00051429	0.00146268	-0.000185286	0.000246539	-0.000865028	-0.00241759	0.000536299	-0.000673198	-0.00160907	0.00037911	0.000346414	-0.00456265	0.000592752	-0.000382719	0.00112004	-0.000322776	-0.00237601	0.000163417	-0.00119304	-0.00272248	-0.000240611	0.000654178	0.00109182	0.000162099	-0.00154437	-0.000830547	-7.19157e-05	0.000431002	0.00296887
	1.84386																				-0.0019042	-0.00117776	1.78181e-05	-0.000425121	-0.000142491	-0.000996974	0.00121514	-0.00191182	-0.000614088	-0.00164149	0.000231457	-0.000226936	-0.00080946	-0.00145458	0.00237444	-0.00243366	-0.00169766	-0.000207197	-0.00103274	0.00127433	-0.000157025	-0.00121804	0.000381474	-0.00013727	0.000802891	-0.00170872	-6.88632e-06	0.00030652	0.00169356
	1.84476																				0.00348457	-0.000792821	0.00109627	-0.000502451	0.000200715	0.00249899	-0.00190922	0.000120894	-0.00157141	-0.000519751	-0.000176654	0.000582231	0.000457208	0.000658175	0.00199224	-0.00156551	-0.00174323	-0.00179889	-0.00318097	0.00127344	-0.000836797	0.000428171	0.00189436	-0.000274584	-0.00477339	-0.000111767	0.00110323	0.00135716	-0.00115996
	1.84567																				0.000981615	-0.000211256	4.24963e-05	-0.00383032	0.00101863	-0.00266321	0.00064007	-0.00157882	-0.00266232	-0.00267412	0.00113128	-0.00170909	0.00110029	-0.00076913	-0.00177744	-0.00235824	-0.002243	-0.00107578	-0.000554723	0.000675454	-0.00187203	-0.00227889	0.00122002	-0.00219544	0.00239543	0.00154087	-0.000277004	0.00179932	-5.97419e-05
	1.84658																				-3.98804e-07	-0.0013235	-0.00162367	0.000899195	0.00165184	-0.00187505	-0.00173157	0.00124735	0.00198217	-0.000781876	-0.00067014	-0.00102963	-0.000646109	-0.000807145	0.00204667	0.00102545	-0.00162278	-0.00104231	0.00245591	-0.0011516	0.00187725	8.7443e-06	0.000307266	-0.00221816	-0.000253956	0.000331285	0.000566065	0.00313098	0.000334217
	1.84749																				-0.000205001	-1.67456e-05	-0.000114961	-0.00101593	-0.000183404	-0.00180952	0.000192998	-0.00107851	0.000682936	0.00150895	-0.00328453	0.00175191	8.54228e-05	-0.00296948	-0.00108616	-0.00182938	0.000346132	-0.00285425	-0.000832972	0.00275908	0.000603337	-0.00173038	-0.00140905	-0.00298589	0.00123572	-0.000979299	-0.00283929	0.000529778	0.000498529
	1.8484																				0.00161202	-0.000110439	-0.000490812	0.000193168	-0.000683566	0.00102075	-0.00199602	0.000112577	-0.00155598	-0.000102896	-0.00153859	-0.0016662	-0.000116146	-0.00141362	-0.00142868	-1.09361e-05	-0.00135507	-0.00203431	-0.00110722	7.81349e-05	0.000496846	-0.00273891	-0.00315387	-0.00301425	-0.0012778	-0.000323504	0.00154308	0.00314519	0.00121218
	1.84931																				-0.000801862	-0.000152368	0.00159085	-0.000210374	0.00133717	-0.00123606	-0.000794127	-0.00232708	-0.00293415	-0.000727091	0.00179183	0.000157326	0.00238214	-0.00131851	0.000533417	0.00128913	0.000957194	-0.00141216	0.00302683	0.000952037	-0.000236531	0.00270516	-0.000594218	-0.000848956	0.000878173	0.00252957	0.000178095	0.000236238	-0.000251855
	1.85022																				0.00182462	0.0018159	-0.000767705	0.00207174	-0.000889521	-0.0010101	-6.90147e-05	0.00114845	0.000357603	-0.00120169	0.000130821	0.000583463	-0.00210879	0.000305133	-0.000819284	-0.00324437	-0.00098022	-0.000487751	-0.000909526	-0.0027562	-0.00122459	-0.00349359	-0.000115967	-0.00109623	-0.000584021	0.00154053	-0.0014205	0.00127886	-0.00221792
	1.85113																					-0.00207494	-0.000385241	-0.000170585	0.000959338	0.00221346	-0.00157661	0.00233032	-0.000272733	-0.00193725	-0.000257229	0.000161708	-0.00175915	-0.00104453	-5.81306e-05	-0.000798265	0.000490537	0.00277549	-0.001309	-0.00384404	-0.0013218	-0.00023388	0.00144194	-0.000995659	-0.0017341	-0.000353337	0.000583345	0.00101904	0.000622526
	1.85204																					-0.00173509	-0.000123659	-0.00268092	-0.001298	-0.000486148	0.00178601	-0.00214921	0.00176463	-0.00143928	-0.000782105	0.000150494	-0.000254104	0.000690976	-0.00151458	-0.000391016	0.000460499	0.000190765	-0.000718535	0.00103061	-0.00270285	-0.000328532	-0.000246893	-0.00358884	-0.00091414	8.21061e-05	-0.000280578	0.00194675	0.00213352
	1.85295																					-0.00242535	-0.00144701	-0.00183925	0.000219965	-0.00287353	0.000340599	5.10405e-05	-0.00216736	0.000853553	-0.000369651	-0.00299595	0.000825779	-0.00382467	-0.00407637	-0.00195293	0.000558324	0.00110412	-0.000251965	-2.2455e-05	0.000850462	0.000275118	2.3985e-05	-0.00248966	-0.000398162	0.00128491	-0.000997745	-0.000513784	0.000263248
	1.85386																					-0.0052464	-0.000110527	-0.000412094	-0.000121643	-0.000284028	-0.00215878	-0.000645569	-0.00243503	-0.003133	-0.0025022	-0.000881155	-0.000816005	0.00128436	-0.00138271	-0.000407123	0.000446077	0.000327244	-0.00128668	0.00108672	-0.00172284	-0.00371435	-0.00309324	0.00052675	-0.00043269	-0.000288514	-0.00348617	-0.00244943	-0.00213367
	1.85477																					-0.00258947	0.000219871	-0.000156436	-0.00120781	-0.00245748	-0.00242322	-0.00208607	-0.000735511	0.00118644	-0.000912739	-0.00107115	-0.00182115	-0.00319089	0.000914269	-0.00357791	-0.000183697	-0.000157119	0.00139882	-0.00124096	0.000892229	0.00225678	0.000283456	0.00068195	-0.000492293	-0.000961861	-0.000108133	-0.00158221	-0.000474488
	1.85568																					-0.000848619	0.000227842	-0.00130335	-0.0012868	-0.000167438	-0.000838595	0.0005743	0.000819715	-0.00204077	0.000828514	-0.0029265	-0.00202556	-0.00233677	-0.00138268	-0.0027884	-8.58294e-05	-0.00124693	-0.00164436	-0.00128425	0.00159984	-0.00147568	-0.00136906	0.00139874	-0.000523331	0.000370528	-0.00194186	0.00153839	-0.00139819
	1.85659																					-0.00212212	-0.00392479	-0.0027951	0.00103556	0.00158701	-0.000158585	0.00136645	0.00166315	-0.000387085	-0.00112309	-0.000778366	0.00117552	-0.00109425	-0.001631	-0.00238831	-0.0012868	0.000806397	0.000827891	-0.000833766	0.000332579	-0.00277122	-0.00156199	-0.00194062	-0.00111706	0.00100307	-0.00259548	-0.00157351	0.00175391
	1.8575																					-0.000509501	-0.00169009	-0.00287229	0.000526947	-0.00232775	0.000858485	-0.00501012	-0.00119336	-0.00079542	0.00195542	-0.00130879	-0.00223225	-0.00116555	-0.00190197	-0.00219714	-0.00223693	-0.00186531	-0.00206051	-0.00154312	-0.0011247	-0.00232847	4.48346e-05	0.00116892	0.000429588	0.000849701	0.000861876	3.47798e-05	-8.92113e-05
	1.85841																					-0.00075802	0.00288809	-0.00336137	0.00089671	0.000313186	-0.00172079	-0.00131128	-0.0013094	-0.000164501	-0.00255388	-0.00339105	0.000314884	-0.000292149	0.00121768	0.000350053	-0.0031277	-0.00105161	-0.000115591	-0.0027993	-0.00181683	-0.00281494	0.00163425	-0.00107942	0.00174316	0.000759941	-0.00290092	0.000623578	0.000118735
	1.85932																					0.00195746	0.00111567	6.14147e-05	-0.000417994	0.00125647	-0.000462029	-0.00255758	-0.000458163	0.00204966	-0.00217944	0.00106256	-0.000753885	-0.000725595	0.00248429	-0.00225481	-0.00148602	-0.00121965	-0.00229642	-0.00122949	0.000158512	0.00170127	0.000697213	-0.00207412	-0.00206048	-0.00327041	0.000349531	0.00045441	0.000740328
	1.86023																					0.00118343	0.000134679	-0.000128301	-0.00174473	0.00302938	0.00159734	-0.000236609	-0.00116712	0.000117891	-0.00181498	0.000224369	-0.00259081	0.000902835	-0.000693263	-0.00281667	-0.00124154	-0.00103719	0.000912616	-0.00103247	-0.00281121	-0.00321913	-0.00122556	-0.00285445	-0.00111771	-0.00126476	-0.00143403	-0.000392389	-0.00264149
	1.86114																					0.000819567	0.00198289	0.000810409	-0.00169204	-0.00402268	-0.00157357	-0.00198424	0.000967676	-0.00196195	-0.00206733	0.0025652	-0.00321162	0.001045	-0.000383868	-0.00131312	7.01963e-05	-0.00115694	-0.000488453	0.00032502	-0.00150603	-0.00134185	-0.000402631	-0.00130739	-0.00154725	-0.000162157	-0.00114174	-0.00105829	-0.00329048
	1.86205																					-0.00305514	-0.00172278	-0.00375619	-0.00130332	-0.00210119	-0.00160398	-0.00318739	0.00177979	-0.000808267	0.00264594	-0.00179527	-0.00232466	0.000533084	0.0013251	-0.000226362	-0.00321877	-0.000533457	0.0011757	-0.000101578	-0.00142776	-0.0021003	-0.00321829	-0.000743537	-0.00341129	0.00018953	0.000621727	-0.00141226	-0.00087388
	1.86296																					-0.001639	-0.00231534	-0.00120187	-0.00143458	-0.00101125	-0.00115388	0.00114329	0.000934792	-0.00209035	-0.000103517	-0.00130361	-0.0020337	-0.000607044	-0.00320177	0.00127316	-0.00137032	0.00154401	-0.000528967	0.00403291	-0.000363015	0.000774181	0.000183149	-0.00146193	-0.000769009	-0.000836878	0.000141586	0.000768493	-5.96027e-05
	1.86386																					-0.00126559	-0.00197437	0.000905021	0.00042838	-0.000987832	0.00278148	0.000567471	-0.000380949	-0.00247332	-0.00101904	-0.00235249	-0.00205742	0.000401852	0.00280316	0.00204214	-0.00129737	-0.00142564	-0.000991478	-0.00196967	-0.00118647	-0.00100687	-0.000617718	-0.000130725	0.00118636	-0.000896221	0.00125274	-0.00112349	-0.00394746
	1.86477																					-0.00195694	0.000920876	0.00174236	-0.00242158	-0.00078844	0.00163223	-0.000252041	-0.00206041	3.46766e-05	0.00140627	-0.000564534	-0.00138469	-7.65361e-05	0.00132322	-8.92788e-05	-0.00217556	-0.00168764	0.000836562	-0.000517222	-0.00314012	-0.00174867	0.00194698	-0.00212088	-0.00176672	-0.00263709	0.00135374	-0.00012032	-6.51127e-05
	1.86568																					-0.00180289	0.00231835	-0.00128887	0.000444202	0.000145678	-0.000694842	-0.00042149	-4.55776e-05	-0.00144546	-0.00170716	-0.00286433	-0.00280931	0.000414257	-0.00261306	-0.00161084	0.000826584	-0.00136055	0.000594666	-0.00123822	-0.00118094	-0.000458909	-0.000102408	0.000150489	-0.00120596	-4.57283e-05	-0.00143778	-0.000959297	-0.00105541
	1.86659																					0.00253416	0.000461915	-0.00175092	0.00174081	-0.00166563	-0.00204279	0.00143406	-8.6783e-05	-0.00135902	-0.00290912	-0.00182149	-0.0013055	-0.0022728	-0.000493372	0.000221108	-0.000139433	-0.000996093	-0.000297159	-0.00321468	-0.00357601	0.00207899	-0.00236119	-0.00288806	-0.00204662	-0.0020419	-0.000287303	0.000183728	-0.000493943
	1.8675																						-0.00177138	0.000237727	-0.00081029	0.00125824	-0.00086462	-0.00153177	-0.00111961	0.00048002	-0.000108949	-0.00234053	-0.00116801	-5.17223e-05	-0.00450704	-0.00203585	-0.000332377	-0.00244539	-0.00192566	4.65729e-05	-0.000499509	-0.00179796	-0.00140537	-0.00287417	-0.00114267	-0.00214761	-0.000757133	-0.001184	-0.000878948
	1.86841																						0.00242051	-0.00139584	-0.00116692	-0.00156358	0.00025433	0.000682893	-8.32453e-05	0.000579883	-0.00196023	-0.000817673	-0.00292053	-0.000202564	-0.00156049	0.00119023	-0.000672666	-0.00176517	-0.000867688	-0.00289704	-0.00200973	-0.00181249	-0.000696515	-0.00146685	-0.000907122	4.22487e-05	0.000815153	-0.00297174	0.00127613
	1.86932																						-0.00300667	0.00201089	0.00286264	0.00226682	-0.00115536	-8.63768e-05	-0.00207406	0.0024788	-0.000325187	-0.000879004	-0.000511575	0.000356428	-0.00120558	-0.00220383	-0.000665028	-0.00192198	-0.000633273	-0.00121704	-0.00255439	0.000196515	-0.00178235	0.000848133	0.00177351	-0.00101016	-0.00134848	-0.00161495	-0.00208189
	1.87023																						0.000780432	-0.000681314	-1.70518e-05	-0.00231954	0.002381	-0.0039175	-0.00162627	4.88505e-05	-0.00119911	-0.00108535	-0.00142568	-0.00244939	-0.00231434	-0.00249604	-0.000246221	-0.0013953	-0.000922329	0.00122911	-0.00308352	0.00107172	-0.000874181	-0.000744437	-0.00269027	-0.00154788	-0.00227239	-0.000457879	0.00106328
	1.87114																						0.00215664	0.000969754	-0.00160273	0.000456534	-0.000948527	-6.01701e-05	-0.000518928	0.0006061	0.000550741	0.00136539	-0.000433777	-0.000920563	0.000208644	-0.00238082	0.00128336	-0.00133343	-0.00112011	-0.00158446	0.000215102	0.00218254	-0.0012914	-0.00101353	-0.00106896	-0.00300621	-0.00146167	-0.00135415	-0.000925468
	1.87205																						0.00107872	0.000781053	-0.00139372	0.000244046	0.000626136	-0.00131276	-0.000512232	0.000428803	-0.00265995	0.000676251	-9.0662e-05	0.000488451	-6.02443e-05	0.00164731	-0.00422885	-0.000234356	0.000333923	0.00251893	-0.000290237	0.000754598	-0.00151835	0.000716134	-0.000122645	-0.00293402	-0.00134081	-0.00181343	-0.000305982
	1.87296																						-0.000963762	-0.000994292	-0.000550814	-0.00142492	0.00162286	0.00123192	0.00140638	-0.000480307	0.00021386	0.00169545	0.0014242	-0.000532696	-0.00238017	-0.000543586	-0.00055771	-0.00137261	-0.00126195	-0.0042946	-0.00257383	-0.000933058	-0.00117187	-0.00131208	0.00207099	-0.00377892	-0.000492288	-1.21688e-05	0.000212814
	1.87387																						0.00153057	-0.00286238	0.00217635	0.00147815	-0.00113797	-0.000397214	0.000591834	0.00285795	-0.000861217	-0.000244911	-0.000451001	0.000378642	-0.000583614	-4.07167e-05	-0.0013976	-0.0019478	-0.00289852	-0.00123134	-0.00217921	-0.00124467	-0.00205678	-0.00121778	-0.000776214	-0.00275438	-0.00105097	-0.000960775	0.000120277
	1.87478																						0.0019395	0.00117546	-9.06153e-05	0.000276716	0.00266309	0.00150187	0.00290215	-0.000316439	-0.00111201	-0.00336781	-0.00250711	-0.000483147	7.24155e-05	0.0020023	-0.00277139	-0.000760265	-0.00250993	0.00029487	-0.000526276	-0.00301416	-0.000807828	1.43495e-05	-3.1219e-05	0.000536255	-0.00150897	-0.00182308	-0.000468898
	1.87569																						-0.000625519	0.00190693	-0.00102961	-0.00231591	-0.00244669	0.000427366	-0.00025698	0.000881895	-0.000662546	-0.00220295	0.000500611	-0.000569853	0.00150722	-5.8883e-05	-0.000747272	-0.000871977	-0.00230527	-0.00336679	-0.00110593	-0.000553999	-0.00157598	-0.000306289	0.00172136	7.42908e-06	-0.00070789	-0.00178818	-6.71094e-05
	1.8766																						-0.00213226	0.00013974	-0.0029932	-0.00180234	-0.00225894	0.00259678	-0.000900854	-0.00086644	-0.000663699	-0.000113602	-0.00168359	-0.00116671	-0.00212716	0.00195902	-0.00277957	0.000538671	-7.17731e-05	-0.00349194	-0.000692337	-0.00338562	0.00329788	-0.00186468	-0.00101447	0.000499123	0.000161362	0.000568192	-0.00123279
	1.87751																						-0.00299309	-0.00255308	-0.00162258	-0.00365918	0.0015598	0.000968813	0.00211989	-0.000175131	-0.00216049	-0.000532831	-0.0017724	-0.000202796	0.00211182	-0.00230183	0.000685515	8.8322e-05	-0.00181662	-0.00125074	-0.00213081	0.000425726	-0.00194656	-0.00144796	-0.00167347	-0.00268488	-0.000398242	-0.00104852	-0.00259288
	1.87842																						0.000404776	-0.00122103	-0.00195162	-0.00122717	0.000582919	-0.000553494	0.000415948	0.000965645	0.00270798	-0.000213349	-0.00118389	0.000757033	-0.00132307	0.0019716	-0.000292654	-0.0014837	-0.000715336	-0.00185103	-0.000458616	-0.00143529	0.000397207	-0.00129323	0.000394439	-0.000910726	-0.0017258	-0.000679156	0.000993695
	1.87933																						-0.00345491	0.00287247	-0.00121186	-0.00145454	-0.00163301	-0.00101768	0.00270456	0.000314255	-0.00130447	-0.00116409	-0.00228287	-0.00014597	-8.84426e-05	0.00280848	-0.0024207	-3.41763e-05	-0.00158314	0.00267954	-0.00148859	0.000248879	-0.00158263	-7.83806e-05	-0.000966263	-0.00218891	-0.00121145	0.00127129	-0.0017708
	1.88024																						-0.0021529	-0.00133647	-0.00094684	-0.00254441	-0.0033687	-0.000269966	-0.000753436	-0.00260037	0.00046722	3.16725e-05	-0.00507053	-6.96973e-06	-0.00368368	-0.000642158	0.000115611	-0.0015649	-0.00205898	-0.00259001	0.00252048	-0.00248438	0.00295243	-0.00169309	0.00227689	-0.00227962	-0.00111528	0.000294665	0.00197788
	1.88115																						-0.00254	-0.0027552	-0.00254611	-0.000266693	0.000704386	-0.000615148	-0.000767397	0.000822415	-0.00117411	-0.00178429	-0.0016802	0.00325274	-0.00123143	-0.000628965	-3.80453e-06	0.00180072	0.000194649	-0.000535823	-0.00198225	-0.00329576	5.44545e-05	-0.000125518	0.000540978	-0.00136471	-0.00242267	-0.00209677	0.000115453
	1.88206																						0.00194454	0.000247185	-0.00210785	-0.0033633	0.0012762	-0.000494024	-0.00289966	-0.000524374	-0.000418576	-0.00163636	-0.00175885	0.00108283	-0.00214862	-0.00213421	-0.00213312	0.00220379	0.000443144	0.000689184	0.00172809	0.000951014	0.000731664	-0.00489165	-0.00286455	-0.000533606	-0.00382089	0.00104565	0.00186363
	1.88296																							-0.00169491	0.00119746	-0.00212388	-0.000273305	-0.00341318	0.000386235	0.000101173	-0.001359	-0.00141056	0.000295055	-0.000581869	0.00170001	-0.000235199	0.00211366	-0.000310179	-0.00214814	-0.00288677	-0.00106822	0.00235763	-0.000626327	0.000839684	-0.000203994	-0.00120944	0.00112501	-0.00111979	-0.000610697
	1.88387																							-0.00117388	-0.00100128	0.000374486	0.00039333	-0.00168507	0.00335498	0.000511218	-0.00265365	-0.00348162	0.000391008	1.39882e-05	-0.0015218	-0.00158849	0.000894237	0.000223724	0.000914729	-0.00214348	-8.13647e-05	-0.000533294	-0.00148295	-0.00231125	5.16514e-05	-0.000704891	-0.000548986	-0.00187042	-0.00274548
	1.88478																							-0.00172444	-0.0014399	-0.00264044	-0.00136619	-0.00268434	-0.00363396	-0.00192942	-0.000708692	-0.00280903	0.00077029	-0.00215484	0.000278413	-0.000804047	0.000952376	0.00131923	-0.00144491	-0.000506435	-0.00325426	-0.000709908	0.00131313	-0.00290707	-0.00148041	0.000852837	-0.00151854	0.000610756	-0.00211008
	1.88569																							0.000204936	-0.00380252	-0.000783364	-0.00189517	-0.00234738	0.00121646	-0.000346429	-0.00231869	0.000808879	-0.0010401	-0.000705138	-0.00091976	-0.000301409	-0.00239805	-0.00206394	-0.00278035	0.000188518	0.00120129	0.00230761	-0.00142961	-0.00122895	-0.00186141	-0.000316691	-0.000377876	0.000573731	3.9137e-05
	1.8866																							-0.00244938	0.000200147	0.00155329	-0.00123205	-0.00207202	-0.0025868	0.000124783	-0.00176016	-0.00271635	-0.00377273	-0.0022567	0.00024935	-0.000276409	-0.000611008	-0.00153097	0.000295006	-0.00060253	0.00061235	-0.000316527	-0.00104119	6.13716e-05	-0.00119021	0.00150642	-0.000391163	-0.00205502	-0.00206269
	1.88751																							-0.000765891	0.00332705	-0.00250866	0.00118069	-0.000910594	-0.00229337	-0.000713885	0.000451808	-0.00137259	0.00169674	-0.000895477	-0.00109713	0.000184689	-0.00256517	-0.00502941	-0.000557042	-0.000253718	-0.000341356	-0.00171723	-0.00176768	-0.00357464	-0.000703546	-0.000289407	0.00184152	0.000563386	-0.00102496
	1.88842																							-0.00114531	-0.00402636	0.00056792	-0.000589644	-0.000145584	-0.002182	-0.00149689	0.000629411	-0.00130129	-0.00112289	-0.00247002	-0.00198453	0.000185992	-0.00202169	-0.00211972	-0.0038362	-0.00211764	-0.0012078	-0.000553289	0.00146985	-0.00224214	-0.0011572	-0.00178288	0.00255346	-0.000617522	-0.00144637
	1.88933																							0.000897049	0.000678185	-0.000881398	-0.0017831	-0.00256319	-0.00260163	-1.82339e-05	0.000922803	0.000540292	-0.00181584	-0.0020787	-0.000992849	-0.00251793	0.00039674	0.000117224	-0.00125128	-0.00132726	-0.00024661	0.00170645	-0.00144466	-0.00272953	0.00108627	-0.00100693	0.000552386	-0.00190366	-0.00164572
	1.89024																							-0.00256879	-0.00149992	-0.00309808	-0.00126808	-0.0025904	-0.00239311	0.00154702	0.000643501	-0.000933536	-0.00400242	-0.00154457	-0.00447865	-0.0027019	-0.00134654	-0.000876275	-0.00609958	0.0012107	-0.00146636	-0.00208868	-0.0016704	-0.00110094	-0.00359105	-0.000425608	0.00254035	-0.00133627	-0.00121051
	1.89115																							0.00178012	-0.000166502	0.00274735	-0.00154435	-0.000356626	-0.00133526	-0.0012041	0.000170793	-0.000781949	-0.00176593	0.00266116	-0.00058153	-0.00133293	-0.00154536	-0.00125776	-0.00229721	0.00143603	-0.00062505	-0.000179398	-0.00201984	0.000196989	-0.000126686	-0.00191157	-0.000715958	-0.000160499	-0.00066072
	1.89206																							-0.000993661	-0.0022126	-0.00291272	-0.00293783	-0.00189322	-0.00216361	-0.000938584	-0.00175424	-0.00357821	0.000385678	-0.00180222	-0.00173597	-0.00375215	-0.00186755	0.000109555	0.00177119	-0.00047868	0.00207454	-0.00366107	-0.00151241	-0.00214081	-0.000698369	-0.00134083	-0.00087204	0.00160429	-0.00114141
	1.89297																							0.000200574	-0.00127808	0.00163485	-0.00163031	-0.000128206	-0.00400385	-0.000132643	0.001228	-0.00110647	-0.000551323	0.000304158	-0.00360713	0.000940629	0.00174245	0.00282258	-0.000803863	-0.00301938	-0.00229716	-0.000305397	0.000194249	-0.000890999	-0.00405481	-0.00365845	0.00158589	-0.00169	0.000510671
	1.89388																							-0.00124858	-0.00271189	0.0035878	-0.000227046	-0.00136061	-0.000922657	-0.00254003	-0.00102288	-0.00143229	-0.000990374	-0.000310173	-0.00043139	-0.00363271	-3.95128e-05	0.000890317	-0.000315327	-0.00053799	0.000213663	-0.000464145	-0.00184006	0.00030777	-0.000663875	0.00107989	0.000159511	-0.000168262	-0.000969852
	1.89479																							-0.000965287	-0.0018047	0.000612358	0.00138367	0.000300796	-0.000211276	-0.000121688	0.000409768	0.000226311	0.000471892	-0.000266044	0.000711023	0.00147653	0.0009297	-0.00120118	0.000879116	-0.00361157	-3.09338e-05	-0.00186988	-0.000492729	-0.00242996	-1.61265e-05	-0.000683429	0.000131524	-0.000594138	-0.00236445
	1.8957																							0.00138112	-0.00126483	-0.00114745	0.00169484	0.00174268	-0.00176627	-0.00471591	0.000838676	8.64349e-05	0.000441593	0.00303191	-0.00339741	-0.00150963	-0.0016343	-0.00350772	0.00156347	-0.00322518	9.72902e-05	0.000509505	-0.00358134	0.000179262	-0.00266211	0.000553254	-0.00111501	0.000491508	-0.00375653
	1.89661																							-0.00329596	-0.000586972	0.00104177	-0.00120123	0.000837426	-0.000757203	-0.00267455	0.000903554	-0.00208821	-0.000627164	-0.00111956	0.00165146	0.000794571	0.000558202	-0.000297257	-0.00132233	-4.1645e-05	0.00202866	0.00311648	-0.00217881	-0.00145872	-0.00126931	-0.0029078	-0.00248812	-0.000746531	-0.00211288
	1.89752																							0.00122281	-0.0017406	0.000729205	-0.000469301	-0.00314844	0.000138133	0.00045889	0.000496164	-0.00272888	0.00147902	-0.000627891	-0.00196972	-0.00253651	0.0015649	-8.36489e-05	-0.0041802	-0.00195195	-0.00252889	-0.00373593	-0.000271414	-0.00261753	-0.00289792	-0.00191183	-0.000240724	-0.00269892	0.00113774
	1.89843																								-0.000124009	-0.00227367	0.00036398	-0.00106036	-0.000290425	-0.000641683	-0.000295369	0.0007341	0.00231816	-0.0011025	0.000806236	-0.000785628	-0.00114236	0.000928228	-0.00233603	-0.00272756	-0.0029949	-0.00199667	-3.52727e-05	-0.00251163	-0.000334589	-0.000750674	-0.00166742	0.00172072	-0.00195932
	1.89934																								0.000404051	-0.000576604	-0.00245167	-0.000643184	-0.000441144	-0.00266544	0.000956095	-0.00221006	-0.000401529	0.00194239	-0.0015785	-0.00182447	-0.0001081	-0.00091695	-0.000643856	-0.0030503	-0.00338962	-0.000958149	-0.00311519	-0.000342427	0.000983858	-0.000581606	0.000315525	-0.00199867	-0.00188837
	1.90025																								-0.00134783	0.000570764	-0.00179602	-0.000801354	-0.0019979	6.26571e-05	-0.000629852	-0.000549424	-0.00235419	-0.00098521	-0.00218166	-7.00168e-05	-0.000331429	-0.00230567	-0.000459944	-0.00282886	-0.000826023	-0.00234967	-0.0024506	-0.00181983	-4.17697e-05	-0.000244551	-0.00234149	0.000265297	-0.00077605
	1.90116																								-0.000422334	-0.000582634	-0.00166779	-0.00179419	-0.00151068	0.00103471	0.000102166	-0.00212424	0.00288625	0.00134919	-0.000669829	0.000598793	-5.09832e-05	-0.000558454	-0.00337076	-0.00310311	-0.000511142	0.000400124	-0.000195509	-0.00228658	-0.0022598	-0.00255564	-0.000220258	-0.00180846	0.00139376
	1.90207																								0.000797016	-0.00129313	-0.000150646	-0.00183574	-0.00265107	-0.000630086	-0.000855061	0.000334166	-8.77795e-05	-0.0014247	-0.00213674	-0.001264	-0.00154517	0.000321226	-0.00279425	-0.000637943	0.00121839	-0.0011068	0.0012899	-0.00355596	0.00034912	0.000175787	-0.00200631	-0.00322376	-0.00237987
	1.90297																								-0.00235618	-0.000218682	-0.000254494	0.00231645	0.000845249	-0.00216092	-0.00183891	0.000262482	0.000274294	0.000393812	-0.00358339	-0.00173197	-0.000881182	-0.000425056	-0.00143035	-0.0016483	-0.00381667	-0.00155834	-0.0011373	-0.000912637	0.00145165	-0.0035027	0.000939963	-0.00268925	-0.00209601
	1.90388																								0.000622659	0.00233758	-0.00124406	-0.00216466	0.000337754	-0.000611816	0.000257999	-0.00182242	0.000185892	0.000786121	-0.000967169	-0.000146074	0.00130661	0.000391279	-0.00432755	-0.00187268	0.00234884	-0.00207564	0.00206365	-0.000787956	-0.0014181	-0.000974587	-0.00298626	0.000652894	-0.00132804
	1.90479																								0.000516867	0.000166036	-0.00106817	-0.00266224	-0.00127505	-0.00199562	-0.00413872	-0.00201725	-0.00299214	-0.00103018	0.000216484	-0.000608662	-0.00227092	-0.00164944	-0.000226226	-0.00205557	-0.0023461	-0.00158598	-0.00197977	-0.000798611	-0.00180264	9.76738e-05	0.00100663	-0.000415166	0.000631433
	1.9057																								-0.000359666	-0.00113121	-0.00199656	0.000716065	-0.00237415	-0.00198844	-0.00340182	-0.00167305	0.00119054	0.00115361	0.000282651	-0.00215921	-0.00212699	0.000554165	-0.00142498	-0.00354755	-0.00191964	-0.00310729	-0.00110028	0.00143615	-1.4683e-05	-0.00144632	-0.000311358	-0.00334099	-0.000208828
	1.90661																								0.0004009	-0.00101843	-0.000336329	-0.00166846	-0.000403041	-0.000117751	0.00259949	-0.00106893	-0.000506535	1.98783e-05	2.00717e-05	-0.000802282	0.00189516	-0.00437517	-0.00241199	-0.00167564	0.000442312	-0.000500434	-0.00187892	-0.00140962	-0.00041487	-0.00199847	0.00182737	-0.00107992	-0.000191952
	1.90752																								-0.00141721	-0.000446937	-0.00281366	0.00113056	-1.32152e-05	-0.000270353	0.000294822	-0.00276426	-0.000204578	-0.00350316	-0.00246957	-0.00256307	0.00122175	0.000806024	-0.00026849	-0.00169717	-0.00233139	2.36817e-06	-0.00157012	-0.00181433	-0.000276782	-0.000809833	-0.00133474	-0.00158226	-0.000646181
	1.90843																								-0.00196793	9.79251e-05	-0.00277437	0.000329885	-0.000789015	-0.000299434	0.000116128	-0.00116532	-0.00193428	0.00114319	-0.000253606	-0.00227252	-0.000259873	0.00119763	0.000289367	0.00038277	0.000379574	-0.000528147	-0.00317166	-0.00010843	-0.00376054	0.0016131	0.00118768	-0.000944437	-0.00145839
	1.90934																								-7.7174e-05	-0.00124261	-0.00198382	-0.00122265	-0.00011667	-0.00179362	-0.000575568	-0.000320309	-0.00150738	-0.00290382	-0.00171484	0.00097653	-0.00158546	-0.000935258	-0.0016834	-0.000772191	-0.0032205	0.00114721	0.000123635	-0.000641436	-0.00169745	-0.00258189	-0.00250863	-0.000738206	-0.00208031
	1.91025																								0.00093322	-0.000493188	-0.000607695	0.00131172	-0.00126689	0.00161908	-0.00092244	-0.00107323	-0.00114359	-0.000816323	0.000278952	-0.00139969	-0.000131707	-0.00202545	-0.000843029	-0.00100142	-0.00260663	0.00189124	0.000222086	-0.000588569	-0.000327953	-0.000394609	-0.00235716	6.57273e-05	-0.00330576
	1.91116																								0.00189315	0.000937127	0.000950611	0.000293672	-0.00217954	0.000186534	0.00266231	0.000509981	-0.00277554	-0.00189774	-0.00220829	0.00313252	0.000805459	-0.00175876	-0.00154414	0.00241142	-0.00302138	-0.00339958	0.000234731	-0.00130832	0.00246887	-0.000334547	-9.49169e-05	1.02905e-05	-4.12271e-05
	1.91207																								-0.00346794	0.000121694	0.00187736	-0.000715393	0.000915826	-0.000692914	0.000597722	0.00136628	-0.00277626	0.000567255	-0.00180035	0.000812349	0.00174637	-0.00047471	-0.000830178	0.000726757	-0.000462066	-0.00125838	0.000332529	-0.0012376	0.000132878	-0.00154714	-0.00150953	0.000220048	-0.00368445
	1.91298																								0.000756395	-0.00101337	0.000313404	0.000216296	0.00179411	0.000504554	-0.000192383	-0.00126013	0.00138974	0.00109987	-0.000172932	0.00100113	-7.36272e-05	-0.000558364	0.000922344	0.00179241	0.000939509	-0.00208352	0.00100443	-0.00117239	-0.00230114	-0.00232716	0.00175494	-0.00164122	-0.00144114
	1.91389																									-0.000115861	-0.00159193	-0.000737938	0.00116195	0.00222549	0.00369981	-0.00126934	-0.000435012	-0.00151042	0.000587179	-0.00119807	-0.000512025	-0.00116108	0.0012902	0.000528519	0.000811217	-0.00248193	-0.00100203	-0.00263953	-0.00100525	0.000470808	-0.00348747	0.00251663	-0.00117144
	1.9148																									-0.00112383	-0.00044113	-0.000271412	-0.000353085	-0.00146967	0.000309675	0.00011744	-0.00025811	0.000311619	-0.000478322	0.000545158	0.00125573	-0.000978437	-0.00132005	-0.00107478	-0.00205515	-0.00146486	-0.000330194	0.00100502	-0.00123777	-0.000643479	-0.00101494	0.000822966	-0.000736233
	1.91571																									-0.000277704	-0.000355052	-0.000963675	-0.000404398	0.00110548	0.000396571	-0.00137967	-0.00171548	-0.00257724	-0.00118344	0.00165847	0.00145451	0.000217102	-0.00291477	0.00137115	-0.00121088	-0.00393113	-0.00082292	-0.000356681	-0.00109068	-0.0025838	-0.000818525	-0.00105195	-0.000404889
	1.91662																									-0.00127163	0.00108567	-0.000739035	-0.000324564	0.00143683	-0.00112692	-0.00173605	-0.00126894	-0.000393158	0.00160079	0.00124291	-0.00105576	0.00149575	-0.000105608	-0.00244967	-0.00177969	0.00269319	-0.00126192	-0.000784597	-0.000348762	-0.000439543	-0.00172913	-0.00177631	-0.00104206
	1.91753																									-0.00137628	-0.000310384	-0.00171538	0.000358331	-8.7147e-06	-0.000485459	-0.00154149	-0.000105391	-0.00108081	-0.00196527	-0.00112424	-0.00113961	-0.000677987	-0.00214976	-0.000548131	-0.00330652	-0.00291303	-0.000173199	0.000670466	-0.0019613	-0.00333688	0.00241767	4.44424e-05	-0.00173402
	1.91844																									-0.0021176	-0.00217201	-0.00107772	0.000965689	-0.00225742	0.000674976	-0.00013372	-0.00187565	-0.00252228	-0.000933803	-0.00133863	-0.000823232	-0.00242334	-1.28552e-06	0.000161409	0.00100386	-0.00339548	0.00211737	-0.000882775	0.000593398	-0.00106659	0.00046641	-0.000899703	0.000101961
	1.91935																									-0.00101012	-0.00281866	-0.000850001	0.000357528	0.00118104	-0.00155833	-0.000487612	0.000132041	-0.00112995	-0.000707885	0.000117551	0.000472084	-0.000707053	0.000906487	0.000283186	-0.000633438	-0.000954842	0.000184684	-0.00048346	-0.00013649	-0.000862232	-0.00182449	-0.000144209	-0.000281979
	1.92026																									-0.00205454	-0.000318795	0.00063443	-0.00149184	0.000248985	-0.000678369	-0.00220103	-0.000988149	-0.000919817	-0.00267678	0.00301351	-0.00376379	0.00135565	-0.000536481	-0.0019562	0.000206638	-0.00116313	-0.00182167	-0.000449757	-0.00217275	0.00195197	-0.00106895	0.000121559	-0.00135565
	1.92117																									0.00281247	-0.00139494	-0.000637327	-0.000491899	-0.00109284	0.000292157	-0.00141298	0.00012487	9.20176e-05	0.000470166	-0.00193605	5.54289e-05	0.000734761	0.000851336	-0.000548676	-0.00128618	-0.00172277	-0.00123459	-4.63418e-05	-0.00126378	-0.00272617	0.00109851	-0.00153455	-0.00157354
	1.92207																									5.02566e-05	-0.00132372	-0.00209187	0.000289349	-7.21597e-05	-0.00213107	-0.000458695	0.000307379	-0.000948058	0.000217938	-0.0025801	-0.000461012	-0.000317699	0.000233748	0.00235588	-0.000790071	0.00126958	-0.00321215	0.00033611	-0.000616913	0.000644715	-0.0010328	-0.000107432	-0.00104101
	1.92298																									0.000467606	0.000125799	0.00207964	-0.00236176	-0.00117931	-0.00246128	0.00078595	-0.00138757	-0.00036791	-2.51003e-05	0.00125398	-0.000493541	0.00102106	-0.00331495	-0.00036225	-0.00028651	-0.00332689	-0.000813072	-0.000135197	-0.00259282	-0.000370736	0.000738365	0.00127715	-0.00267303
	1.92389																									0.000174914	-0.000435725	-0.000999014	-0.000214062	-0.00112401	0.00176384	-0.00135095	-0.0038053	0.000730158	-0.00277672	0.00123473	9.07852e-05	-0.00252011	-7.3001e-05	-0.00048874	-0.000885764	0.000586726	-0.000522765	-0.00252774	-0.00312415	-5.33073e-05	-0.00113717	0.000883492	-0.00142795
	1.9248																									-0.000914234	-0.000248325	-0.000889666	0.00153588	-0.00121068	-0.000546879	-0.00162456	0.000953236	0.000579951	-0.000995401	-0.00181065	-0.00139828	-0.0015154	-0.000421754	-0.0016106	-0.00224411	0.00014125	-0.00203041	0.00291345	0.000964886	-0.000110623	-0.00039047	-0.00109938	-0.00220587
	1.92571																									-0.00104533	-0.000951739	-0.00107723	-0.000983965	-8.68566e-05	0.00307269	0.000109431	-0.000622857	-0.00171579	-0.00248891	0.000393593	0.00152785	-0.00157742	-0.000329099	-0.00316462	0.000782524	-0.00305866	-0.00117644	0.00099271	0.000207358	0.00132022	-0.000595337	-0.000533245	0.000340993
	1.92662																									-0.000620917	-2.80498e-06	-5.84956e-05	-0.00261798	0.000749136	-0.00194905	-0.00303789	-0.00165397	0.000171983	-2.52068e-05	0.00112837	-0.000898205	-0.000261332	-6.70499e-05	-0.00184377	-0.00243585	-0.00294199	-0.001252	0.002035	0.00170644	-0.00109432	-0.000871143	0.000285926	-0.00131396
	1.92753																									-0.000293394	0.000334877	-0.000176767	-0.00293762	0.000968192	-0.000765371	0.00108523	-0.00125219	-0.00200997	-0.00397451	-0.000873802	-0.0011363	-0.00146644	-0.000812125	-0.000248761	0.000114963	-0.0014813	-0.000791251	0.000580656	-0.00161382	0.000394258	0.00240948	-0.000336015	-0.000909017
	1.92844																									7.94086e-06	-0.00234976	0.00230424	-0.00142941	-0.00103767	-0.000361921	0.00127362	-0.000577127	-0.00210232	-0.000947196	-4.92856e-05	-0.00102631	0.000182275	-0.000493058	0.00223136	-0.00226888	-0.000309481	-0.0011672	0.000279593	-0.000267304	0.00203207	-0.000742611	0.000639432	-0.000542338
	1.92935																										-0.00288534	-0.000324145	-0.000534825	0.00219676	-0.00105391	-0.000448079	0.000484819	-0.00048739	0.00133302	-0.000424589	4.27029e-05	-0.000521527	-0.00304927	0.000254421	-0.00241867	-0.000844415	-0.00371902	0.000536025	-0.0010129	-0.00184682	-0.00111971	0.000149365	-0.00072165
	1.93026																										-0.00144015	0.000348247	-0.00314425	-0.00121148	-0.00203589	-0.00129955	-0.00243419	0.000973702	0.000703201	-0.00118583	-0.00230992	-0.00128265	-0.000263923	0.00173056	-0.000502512	0.000352634	0.00034225	0.000954259	-0.000942779	-0.00108541	0.000875881	-0.000254453	-0.00119256
	1.93117																										-0.000366926	-0.00145765	-0.00166801	0.00193727	-0.00117216	-0.000763904	-0.000887879	0.00450847	-0.00190501	-0.00126675	-0.000710639	0.000947898	-0.00117886	0.00232528	-0.0021179	-2.65908e-05	0.000305934	-0.000142082	-0.00117184	-0.000703736	0.000177655	0.00023992	-0.00112488
	1.93208																										0.000770304	0.00184397	-0.00117327	-0.00212539	0.000789277	-0.000859416	-0.000808359	-0.00164905	8.19471e-05	0.00114587	-0.00143343	-0.00140643	-0.000122294	-0.000586027	-0.00115987	-0.00161435	-0.000464237	-0.0015945	-0.000675409	-0.00083694	-0.0016344	-0.000701412	0.00188398
	1.93299																										0.000590038	-0.00135694	-0.00213599	-0.00251275	0.000426097	0.00137725	0.000688334	-0.00221468	-0.00100595	-0.00152684	-0.00120371	-0.000284725	-0.00237863	-0.00086728	0.00134768	6.91989e-05	-0.00153136	-0.0014405	0.000697787	-0.001884	-0.00149686	0.00015349	-0.0014146
	1.9339																										-2.16279e-05	-0.000142768	-0.00109422	-0.000758868	0.00118125	-0.00241715	-0.00308259	-0.00410505	-0.00171527	-0.000458304	-0.00169027	-0.00118095	0.000563374	0.00110174	-0.00131948	-0.00029152	-0.000106929	0.00161375	0.00174128	-0.0017475	0.000388579	0.000179179	-0.000681169
	1.93481																										-0.000981232	-0.00113672	0.00100009	0.000689922	-0.000588921	-0.00120362	0.000792067	-0.000558307	0.000376479	-0.00189449	-0.00106543	-0.00114233	0.00031535	-0.0003493	-0.00227603	0.00111844	-0.00168183	-0.00195869	-0.00119149	-0.000761412	-0.000766606	-0.000124752	0.000831693
	1.93572																										0.000563902	-0.00174848	0.0011132	-0.0020929	0.0011145	-0.0015246	-0.00136012	-0.00115372	-0.000554159	-0.000367734	-0.00351444	-0.00194708	-0.000107922	-0.00131723	-0.00209428	0.000289293	-0.00196586	-0.00141828	0.000355305	-0.00110189	-0.00133661	-0.00065022	-0.00338802
	1.93663																										0.000832019	-0.00164931	-0.001586	-0.000608856	-0.000734517	0.00270902	-0.00121524	0.000845361	-0.000332031	-0.00105678	-0.00117391	-0.000504074	0.00171555	-0.000187358	-0.000664129	-0.00183693	-0.00200785	0.00155456	-0.000870359	6.95468e-05	-0.00199384	-0.00101228	-0.00131915
	1.93754																										0.000144983	-0.0010012	-0.00147285	-0.000433905	-4.73666e-06	-0.00243567	0.000473332	0.000603485	-0.00128321	0.000430764	-0.000237978	-0.00271155	0.000761274	-1.7012e-05	0.0013914	-0.000746934	-0.00129803	-0.00185375	-0.00100497	-0.00159885	-0.00179344	-0.00297259	-0.00291986
	1.93845																										-0.00234849	-0.00075716	-0.000475089	-0.00119555	-0.00065152	0.000895572	-0.00137015	0.000243861	-0.00199306	-0.00103307	0.0019457	-0.00243739	-0.00144917	-0.000345659	-0.00251774	-0.00423281	-0.000210106	-0.000527657	-0.000612168	-0.00208293	-0.00219161	0.000779135	-0.000867438
	1.93936																										0.0008917	-0.000910338	-0.00186043	0.00156074	0.000148034	-0.000367524	-0.00188021	-0.000940349	0.00296991	-0.00224572	-0.000641925	-0.00109529	-0.000640029	-0.000470817	-0.0019681	-0.00114496	7.41765e-05	0.000348946	0.000583265	0.00204694	-0.000533189	-0.000263302	-0.000411279
	1.94027																										-0.00188901	0.00050484	-0.000131565	0.000324041	-0.00113676	0.00147121	-0.00106812	0.00223024	-0.00176875	-0.000439329	-0.000115543	-0.00276612	-0.000643334	-0.000328844	-0.000324849	-0.0014806	-0.00271999	0.00110941	-0.0017928	-0.00295292	-0.00214966	-0.00143535	-0.000618164
	1.94117																										0.00180498	0.000864214	-0.000163674	0.000101717	0.00159298	-0.00155853	0.000545941	-0.00301318	-0.00131744	-0.000651793	-0.000459258	-0.0021521	-0.000901038	-0.00162048	-0.00131786	-0.00133337	-0.00108047	-7.82259e-05	-0.00101242	-0.000327252	-0.00125849	-0.00176664	-0.00190498
	1.94208																										-0.00141062	-0.00266251	-0.000242621	0.000415345	0.0013414	-0.000983558	-0.00208215	0.00060391	-0.00121952	0.0020564	-0.000416603	0.00136776	-0.00122827	-0.00204369	-0.00116288	-0.00314742	-0.00141296	-0.000927201	-0.00154371	-3.49078e-05	-0.000643348	-0.00179778	-0.00147326
	1.94299																										-7.40003e-05	-0.00268352	-7.09258e-05	-0.00110211	-0.000420064	-0.000311588	0.00130976	-0.00082774	-0.000179233	-0.000326053	-6.2255e-05	-0.0015235	0.00127194	-0.00170063	-0.000541232	-0.000275643	-0.000927741	-0.00112781	4.07447e-05	-0.000899364	-0.00317597	-0.00307502	-0.000476025
	1.9439																										0.00107863	0.000447254	0.00114766	-0.00143429	-0.000661364	0.000874214	-0.000548491	-1.47775e-05	0.000554307	0.000354674	-0.000653796	-0.00042581	-0.00164465	-0.000698755	-0.000187858	-0.0005773	-0.00101241	-0.00242361	-0.00157445	-0.00209639	-0.000464204	-0.0024204	-0.00177445
	1.94481																											-0.00211583	-0.000754288	-0.00151501	-0.000533501	0.000659145	0.000463375	-0.000875102	-0.00136816	8.52717e-05	0.0021785	-0.000111972	-0.00103392	-0.00183138	-0.00318818	0.000806771	-0.000807465	-0.00268013	-0.0028016	-0.0020303	0.00121978	0.000105059	-0.00125694
	1.94572																											0.000242688	-0.00135422	-0.000617663	-0.000773352	-0.000706451	-0.000924585	-0.000900743	0.000273967	-0.00127753	-0.00271219	-0.000926384	0.00108489	-0.00101342	-0.00170569	-0.00211509	-0.00225222	-0.0043366	0.00105211	-0.0022408	-0.00145354	-0.00082749	-0.000975194
	1.94663																											0.00151456	0.000490239	-0.000683161	-0.00137248	-0.00133338	-0.000368484	9.79757e-05	0.000932528	0.00062288	0.000256812	-0.00127027	-0.000261536	0.000488376	-0.00220415	-0.00191974	-0.000274293	-0.00116057	-0.00317899	-0.00123841	-0.00169678	-0.00148525	-0.00315751
	1.94754																											-0.000345342	0.00104163	0.000641764	9.44059e-05	0.000610395	-0.00167444	-0.00406222	-0.00242974	-0.000103428	-0.0011762	-0.00119746	0.000589171	0.000685086	-0.000680469	-0.000351357	-0.00328535	-0.00143072	-0.00296851	-0.00175148	-0.00190707	-0.000148328	-0.00112255
	1.94845																											8.53669e-05	-0.00133677	-0.00128	-0.000387602	0.000302613	-0.000794902	-0.00229409	0.00169863	-4.2476e-05	-0.0013116	-0.000623473	-0.000554361	-1.51247e-06	-0.000673241	-0.00336746	-0.000757438	-0.00164129	-0.00100365	-0.00112175	0.0006711	-0.000221923	-0.00203167
	1.94936																											-2.55481e-05	0.00160277	-0.00289354	-0.000271763	-0.000427379	-0.000662225	-0.000676004	-0.000568797	0.00112239	0.0013647	-0.0026027	-0.00175906	-0.000692889	-0.00138889	-0.000887028	-0.00170634	-0.00157177	-0.00112456	-0.00212013	0.000551405	-0.000531493	-0.000760363
	1.95027																											-0.00084963	0.000868399	-0.000211601	-0.00196873	-0.00244506	-0.00108443	2.34812e-05	0.000350973	-0.000546786	0.000482317	-0.000127963	-0.00151204	0.0026415	-0.000649726	-0.00224328	-0.00107711	-0.0031623	0.0011333	-0.00172814	3.05653e-05	-1.82153e-06	1.34327e-05
	1.95118																											-0.00161193	0.00149308	-0.000634228	0.000310529	-0.000236866	-0.000781811	-0.000410576	7.91917e-06	-0.00207821	0.000618594	-0.000672093	-0.000179999	-0.000792565	-0.00101689	-0.00125658	-0.00175645	-0.000803195	-0.000665025	-0.00202085	-0.00131989	-0.00274081	-0.000722128
	1.95209																											-0.000555105	-0.00222168	-0.000730223	8.33014e-05	0.00081902	-0.000504707	-0.00172429	-0.00131333	-0.00127038	-0.00134495	-0.000205848	-0.000938656	-6.93255e-05	-0.000906697	-0.000430884	-0.00236663	-0.00189308	0.000501433	-4.31203e-05	-0.00251392	0.000663326	-0.00308623
	1.953																											-7.18659e-05	-1.94107e-05	-0.00145734	-0.00244025	-0.000403275	0.000749437	8.2525e-06	3.38905e-05	-0.0011849	-0.000115281	0.000536752	-0.000279118	-0.00166715	0.00127697	-0.000284624	0.000126402	-0.000997703	-0.00146756	0.000311043	-0.000189133	-0.00276291	-0.00236998
	1.95391																											-0.000804974	0.000601613	0.000293774	-6.36794e-05	0.000681071	0.000569672	-0.00102204	-0.00195365	-0.0018061	-0.00304288	-0.00165613	-0.00153301	-0.00134277	0.000882887	-0.000884068	0.000859003	-0.00154599	-0.000993264	-0.00181935	-0.00129302	-0.000876187	-0.00102552
	1.95482																											0.00105185	-0.000168214	-0.000650031	-0.0013629	-0.000253478	-9.49822e-05	-0.000781005	-0.0033472	0.000570558	0.0016429	0.000384116	-0.000553246	0.000845597	-0.00107768	-0.00274141	5.70804e-05	-0.00128472	-0.00097479	-0.00296961	-0.000499011	0.000962539	-0.0005745
	1.95573																											0.000961491	0.000413284	-0.000742942	0.000188697	-0.000122207	0.00149486	0.00148297	0.000490125	-0.000832153	-0.000395415	-0.00120829	-0.000603765	-0.000804513	-0.00017717	-0.00160056	-0.00112304	-0.00276219	-0.000131518	-0.0020419	-0.00175139	-0.000984983	-0.000399189
	1.95664																											-0.000416635	-0.00158633	0.00145176	-0.000299126	0.000809094	-0.0013937	0.000271703	0.000505404	0.00114128	0.000128893	0.000273252	-0.000387623	-0.00121871	-0.000804912	-0.000121553	-0.00113986	-0.00276723	-0.00305025	-0.00142419	-0.00262711	0.00109251	-0.0017337
	1.95755																											-0.000715578	-0.000806677	0.000717271	-0.00114912	0.00210993	-0.00160018	0.000746727	-0.00250089	-0.00135633	2.16266e-05	0.00188192	0.000752433	-0.00149799	0.00050751	-0.000346656	-0.000444413	-0.00277515	-0.00251435	-0.00127981	-0.000726738	0.00161449	0.0015056
	1.95846																											-0.000303553	0.00139167	-0.000788069	-0.000235205	-0.000585754	0.000521724	0.000764889	0.000977186	-0.000788171	0.000508655	0.000463676	-0.00102896	4.942e-05	0.00200401	-0.00157311	-0.000293144	-0.000398105	-0.00173166	-0.00213899	-0.00112986	-0.00205589	-0.00397942
	1.95937																												-0.000987042	-0.00202966	-0.00364066	-0.0018242	-0.00069533	0.000373296	-0.000823708	0.000490623	-0.00148171	0.000931486	0.0004342	0.00028083	-2.82329e-05	0.0019083	0.000768828	0.000581399	-0.00161453	-0.00219888	0.000337457	-0.000616273	-0.00264083
	1.96028																												0.00107485	0.00022503	-0.00139236	0.00100759	-0.000973127	0.00166783	0.000752609	0.000518827	-0.00282081	0.000342194	0.00115791	0.00116451	0.0011213	-0.00116233	0.000102404	-0.00248626	-0.00161216	0.000571684	-0.00199385	-0.00228815	-0.000631624
	1.96118																												-0.000846238	0.00221647	0.00147146	-0.00159895	-0.000553151	-0.000671136	-0.000655087	-0.00225889	-0.00115117	-0.000705624	0.000438974	-0.00240573	0.00292501	0.00276437	-0.00196525	-0.00140397	-0.00236424	-0.0021975	-0.00212962	-0.000313104	0.000477902
	1.96209																												-0.00168757	-0.000641505	-0.000283485	-0.000749788	0.000727964	-0.000188062	-0.00110277	-0.00131966	0.000656483	-0.00069005	-0.0019948	-0.000979119	-0.00192544	-0.00247304	0.000783291	-0.00100449	-0.00149609	-0.0011655	-0.00208119	0.000623761	-0.00113093
	1.963																												-0.00062677	-0.00265277	-0.00170267	3.48043e-05	-4.10423e-05	-0.00137785	-0.000898238	0.000580733	-0.00150309	-0.00135868	-8.66362e-05	-0.000653054	-0.00021554	-0.000754955	-0.00230836	-0.00241859	-0.000754434	-0.00112679	0.00036436	-0.000568476	-0.00363024
	1.96391																												-0.00156539	-0.000624948	-0.00206767	-0.00038306	0.00259863	0.000544634	0.000184088	-0.000984902	9.07785e-05	-0.0010527	-0.000523127	-0.000406878	0.000269033	0.00106689	-0.000796517	-0.0017171	-0.000133917	-0.000720903	0.00011766	-0.000496306	-0.00100671
	1.96482																												-0.000223678	0.00120618	1.18056e-05	-0.00143158	-0.00111409	-0.00231254	-0.00168874	0.00122154	-0.00188663	-0.00148976	0.000634183	-0.00064998	0.00120038	-0.000979683	-0.000444792	-0.000267492	-0.00256468	-0.00171565	0.000470211	-0.00144208	-0.00120302
	1.96573																												-5.4628e-05	0.00075918	-0.00179296	-0.000614001	-0.0016845	0.00108931	-0.000573335	0.000621141	-0.000334717	0.000113066	0.000222882	-0.00154201	0.000386318	-0.00107888	-0.0034676	0.000989512	-0.000697409	9.84013e-05	-0.00151444	0.00044475	-0.0017925
	1.96664																												0.000583982	-0.000219871	-0.000538321	-0.00155441	0.00152055	0.000587592	-0.000689772	-0.00145358	-0.000535554	0.000763014	-0.0017007	0.000208322	-0.000109565	-0.000736333	-0.000103271	-0.000145227	-0.000849092	-0.000959001	-0.00057486	9.62904e-05	0.00120498
	1.96755																												0.000386248	0.000747118	-0.0009646	-0.000303594	0.000781586	-0.00111192	-0.0019679	1.18634e-05	-0.000681752	-0.00130254	-0.000870773	-0.000388529	0.00204888	-0.00105097	-0.00215252	-0.00319013	6.88956e-05	0.00034371	-0.000167512	0.000319407	-0.00181826
	1.96846																												0.0008736	-0.000840135	-0.000941216	-0.000872719	-0.00244868	-0.000199216	0.000773858	-3.03126e-05	7.72025e-05	0.000168074	-0.00180205	-0.000472577	-0.000649938	0.00232357	-0.00152336	-0.00164858	-0.00110159	-0.00138531	-0.00113379	-9.1816e-05	-0.00121227
	1.96937																												0.00156461	-0.00159652	-0.000641608	-0.00175199	-0.000509584	-0.000749104	0.001607	-0.00167706	0.000815688	0.000883169	-0.00146125	-0.00151583	-0.000130471	-0.000501042	-0.00198552	-0.000843997	-0.00238774	-0.000923108	-0.00123042	-0.00168606	-0.00175894
	1.97028																												0.00113473	0.000253818	-0.000339037	-0.00182291	0.00021945	0.000345515	-0.000412117	-0.000900591	0.000538985	-0.00162113	-0.00108725	-0.00116607	0.000337882	0.0003036	-0.00308895	-0.000631747	-0.000918594	-0.000629404	0.000219663	-0.00204398	-0.00173656
	1.97119																												-0.00189344	-0.000311675	-0.000815616	0.00133903	0.000319555	-0.000350331	-0.00156667	-0.000768164	0.00178591	0.000646537	-9.3711e-05	-0.00156458	0.00131128	-0.00152049	-0.00116003	-0.00167877	-0.00136187	-0.001204	-0.000961149	-0.000323812	-0.00239183
	1.9721																												3.62394e-05	-0.00127877	-0.00119142	-0.000251224	-0.00113906	-0.000188177	-0.000887923	-0.00138455	-0.00300232	0.000357409	-0.00108224	0.00134127	-0.00250725	0.00120809	-0.000606513	-0.000334323	-0.00337278	-0.00169579	-0.00103878	-0.000763943	-0.000925329
	1.97301																												-0.00180338	-0.000415083	0.000378997	-0.00206418	-6.783e-05	0.00083921	-0.00115174	-0.000886667	6.24501e-05	-0.00164847	-0.000171849	-0.00311653	-0.000362416	-0.000762656	-0.000837747	-0.0024531	-0.00383137	-5.64124e-05	-0.000940517	-0.00343783	-0.000259364
	1.97392																													-0.00179104	-0.0012663	0.00114401	0.00206329	0.000907866	-0.000983237	0.00118319	-0.00159755	-0.00094888	-0.00189361	0.0009807	-0.00020294	-0.000273048	5.89528e-05	-0.00285432	-0.00152219	-0.000254252	-0.000856461	-0.00194357	-0.000700943
	1.97483																													0.00187869	0.000764071	-0.000219006	-0.000919079	-0.000246754	0.000602021	-0.000807903	0.000291827	-0.000821624	-0.00189413	-0.000936036	-0.001213	-0.000141624	-0.00114374	-8.5662e-05	-0.00178261	-0.00173405	-0.00258093	-0.00154969	-0.00178664
	1.97574																													-0.000324892	-0.000849134	0.00136496	-0.0011113	0.000771313	-0.00197179	-0.00112485	-0.000701415	-0.00150298	-0.00067954	-0.000128439	-0.00104572	0.000686466	-0.00100133	-0.00115056	-0.00212638	-0.00191595	-0.00154125	-0.00295815	6.60843e-05
	1.97665																													0.000273968	0.00175417	-7.94696e-05	-0.000975007	-0.000102473	-0.000161955	0.000245588	0.000351332	0.000165609	-0.00114265	-3.01159e-05	-0.000323591	-0.000689437	-0.00179088	-0.00322666	-0.000433393	-0.000846155	-0.000720838	-0.00125834	-0.00142723
	1.97756																													-0.00089545	-0.000426568	-0.00253623	-0.000458871	0.000875936	-0.000414589	-0.00206565	-0.00108159	0.00057455	0.000157221	-0.000617711	0.000358885	0.000510631	-0.00130814	-0.00150674	-4.2425e-05	-0.00226768	-0.001328	-0.00100433	-0.0024695
	1.97847																													-2.25246e-05	0.000182304	0.000235885	-0.000233468	-0.00150654	0.000108539	0.000380039	0.000278238	-0.00166332	-0.000173304	-0.000541245	6.32176e-05	-0.00228409	-0.000709875	-0.000318817	-0.00338188	-0.00224519	-0.0023799	0.000501709	-0.00274035
	1.97938																													-0.000829833	-0.00065046	-0.00111366	-0.00025197	0.00117117	0.000440439	0.000976013	-0.00171676	-0.00183112	-0.00155867	-0.00157577	-0.00225263	-0.00160857	-0.0026514	-0.00269631	-0.00180338	-0.00109375	-0.00109133	-0.00123692	-0.000928419
	1.98028																													-0.000621834	-0.000126666	-0.000173913	-0.00105426	0.00115345	-0.00184288	0.000577792	-0.000786426	0.000599441	0.000556872	-0.000411653	-0.00166967	-0.000117059	-0.00174551	-0.0024809	-0.00142731	-0.000205173	-0.000146702	-0.0019343	-0.00141998
	1.98119																													-0.000160874	-0.00198113	-0.00181455	0.00124639	-0.00114126	0.000825949	0.00109835	-0.000673276	-0.000659543	-8.86735e-05	-0.00102838	-0.000953929	-0.00183177	0.00103037	-0.00121673	-0.00133708	-0.000789579	-0.000702478	-0.00111872	-0.00113253
	1.9821																													-0.002853	-0.00176007	-0.000204207	0.000620299	0.000846161	-0.000943773	0.000387298	0.00100368	-5.07068e-05	0.00071056	0.000125194	-0.000910109	-0.000986474	-0.000517676	-0.00191129	0.000885003	-0.00130689	-0.000718644	-0.000614633	-0.00189124
	1.98301																													5.37849e-05	0.00116648	0.000224126	-0.00112164	-0.000203302	-0.000929067	-0.000687121	-0.000210243	-0.0014755	-0.00251243	-0.000984369	-0.00139505	0.000436254	0.000155336	-0.0029883	-0.00100283	-0.00216109	-0.00142273	-0.00137098	-0.00198175
	1.98392																													6.98153e-05	-0.00086872	-0.00194227	-0.00169963	-0.000816739	-0.00063112	0.00118606	-0.00125949	-0.000644167	0.000304971	0.00171096	-0.00213654	-0.00150988	-7.35203e-05	-0.00175404	5.83116e-05	-0.000503257	-0.00133075	-0.000932708	-0.000995181
	1.98483																													-0.0013347	0.00102788	-0.0010144	-0.000817856	-0.000152135	-0.000503979	0.00045612	-0.000914793	-0.00115219	2.67223e-05	-3.54301e-05	0.000299338	0.00107678	0.000195787	-0.00141152	-0.0022452	0.00056979	-0.00237631	-0.00197115	-0.00295401
	1.98574																													-0.00143362	0.00122045	-0.000666969	-0.0002619	0.000259998	0.000291002	-0.000822922	-0.00100709	0.000773107	-0.000532197	-0.00198318	-0.00115409	0.000197759	-0.00178875	3.89094e-05	-0.00217632	-0.00215941	-0.00127809	-0.000971978	-8.50842e-05
	1.98665																													-0.00108911	-0.00108504	0.000357152	0.000439004	-0.000377719	-0.000716231	0.000437877	-0.00137631	-0.00179565	-0.000613626	-0.00193439	-0.00051902	0.000449793	-0.00028016	-0.000226349	-0.000832541	-0.000879621	-0.00173777	-0.00250664	-0.00387552
	1.98756																													-0.000660717	-0.000947838	-0.00245236	1.48266e-05	0.00163709	0.000994102	-0.000599292	-0.000973765	0.00118746	-0.000617253	0.00160447	-0.00137846	-0.00015052	-0.00108647	-0.0012246	-0.0025506	-0.00125969	0.000764161	-0.00154144	-0.00045228
	1.98847																														-0.000892772	-0.000430727	0.000706361	-0.000237209	0.00145473	-0.000151863	0.000209808	-0.000155725	0.00032954	0.00015211	-0.00121395	-0.00196227	-0.000745293	-0.000265826	-0.000909792	-0.0029659	-0.00115369	-0.00182435	-0.0013076
	1.98938																														0.000683984	-0.00101094	0.00111759	-0.00157259	-0.000241978	-0.0014622	-0.000707853	0.00140334	-3.5931e-05	-0.00022114	0.000118783	-0.00254952	-0.000693645	-0.00252588	-0.00267299	-0.00134951	0.000468222	-0.00317297	-0.0017462
	1.99029																														0.00101367	-0.00141969	-0.00115954	0.000791427	0.000311482	0.00104797	-0.00052424	0.000365452	-0.00100582	0.000490659	0.000767725	0.000129289	-0.00173596	-0.00145893	-0.00108895	-0.0029315	-0.00120745	-0.000123857	0.000295247
	1.9912																														-0.00107151	-0.000187525	-0.000805439	-0.000833009	-0.00251447	-0.0010845	1.28828e-05	0.00121948	-0.00130269	-0.000964432	-0.000423066	-0.000981155	-0.00280929	-0.00121053	-0.00180056	-0.00337346	-0.00116306	-0.000265713	-0.00286416
	1.99211																														-0.000585188	0.000427656	0.00152665	-0.00244586	-0.000816291	-0.000554701	-0.00148076	-0.00115256	-0.00084092	-0.000100727	-0.000937833	-0.00104968	0.000183307	6.42318e-05	-0.000953445	-0.000859776	-0.00422769	-0.000849786	-0.00152066
	1.99302																														0.000841522	0.00115173	-0.00202347	0.00123234	0.000725229	-0.000524613	-0.000395742	4.23701e-05	0.00137717	-0.000202801	0.000221968	0.00113472	-0.00311167	-0.00225265	-0.00146382	0.000586118	-0.00194044	-0.00200635	-0.000728865
	1.99393																														0.00120437	0.000599934	-0.000703809	0.000746687	-3.4989e-05	-0.000683713	-0.000518999	0.000693619	0.000351532	-0.00101726	-2.3754e-05	-0.000864827	-0.00123442	-0.00192329	-0.00256737	-0.00206954	-0.00162729	-0.00168959	-0.00143551
	1.99484																														-0.000529184	-0.000111161	0.000669765	0.000256115	-0.0016995	4.90954e-05	-0.00126195	-0.000986319	0.000704278	-0.000629113	-0.000692354	7.2058e-06	-0.000612483	-0.00227997	-0.00194625	-0.00220701	-0.00166964	-0.00144064	-0.00222177
	1.99575																														-0.00085384	-0.000134586	0.000565218	0.000686387	-0.0022638	-0.00123905	-0.00100756	-0.0013686	0.0015215	-0.00202038	-0.00132492	-0.00140795	-0.00101504	-0.00102747	-0.000336724	-0.00215086	-0.00167384	-0.000935701	-0.00295174
	1.99666																														-0.000882945	-0.00042773	-0.000225359	0.000498395	0.000934418	-0.00147362	-0.000629807	-0.00022735	0.000560518	0.000190768	-0.000739056	-0.000255336	-0.000461875	-0.000130307	-0.00173741	-0.00125276	-0.00224328	-0.0019616	-0.00188183
	1.99757																														-0.00142257	-0.000447104	0.000469885	-0.000465463	0.00117517	-0.000428951	-0.00109394	-0.000470178	-0.000813383	-0.000628041	-0.000875605	-0.00111153	-0.000746299	-0.00183812	0.000483868	-0.0016435	-0.00139309	-0.00249862	-0.000631011
	1.99848																														-0.00169622	-0.000120997	-0.0014915	-0.00146981	-0.00109273	9.99593e-05	-0.000449996	-0.00114967	-0.0026401	0.000355061	1.38176e-05	0.00013514	-0.000337752	-9.35316e-06	-0.0027541	-0.000932292	-0.00114748	-0.00346042	-0.00182424
	1.99939																														0.00047197	0.000511758	-1.04529e-05	0.00205176	0.000481416	-0.00114711	0.000878393	0.00129459	-0.00174124	-0.000252448	-0.000555233	-0.00136043	0.000385233	-0.000729864	-4.93895e-05	-0.00180229	-0.00257343	-0.000911098	-0.00161806
	2.00029																														-0.000349061	0.000909545	0.000690064	-0.00063012	0.00176632	-0.000225163	-7.26984e-05	-0.00146155	-0.000322211	-0.00123752	0.000400185	0.000307394	-0.00104137	-0.00210894	-0.00223888	-0.000868107	-0.00118217	-0.00140997	-0.00128731
	2.0012																														0.00060679	0.00119262	0.000636951	1.62703e-06	-0.000861175	-0.000483492	-0.00109635	0.000106676	-0.00150159	-0.00213997	-0.000420327	-0.00116159	-0.00134056	-0.00134696	-0.00154033	-0.000902897	-0.000982939	-0.00102266	-0.00192771
	2.00211																														-0.000827335	0.000305167	0.000934207	-0.000847867	-0.0014606	-0.000207889	0.000636033	-0.00132473	0.000275424	-0.00209119	0.000631572	-0.00141118	-0.00137977	-0.00251639	-0.000997883	-0.0011347	-0.00148396	-0.00179766	-0.000645273
	2.00302																															0.000739877	-0.00137895	0.000554549	0.000350615	-0.00070882	-0.000844655	-0.000877939	0.00128657	-0.000461497	0.000332419	-0.00138528	-0.000836593	-0.000991039	-0.000508986	-0.00160427	-0.00237088	-0.00322945	-0.00119114
	2.00393																															0.000315602	-7.55864e-05	-1.96068e-05	-0.00188775	0.000462698	-0.000780756	-0.002432	0.000515046	-0.000171215	-0.00183099	-0.00133088	-0.00131628	-0.000692598	-0.000320383	-0.00107985	-0.00168422	-0.000419308	-0.00215523
	2.00484																															0.000629289	-0.000576443	-6.24225e-05	0.000287961	-0.000589962	0.000831651	-0.000149276	-0.000368945	-0.0016054	-0.000619751	-0.00127144	-0.00208045	-0.000961159	-0.00126895	-0.00140171	-0.00208346	-0.000765702	-0.000588391
	2.00575																															-0.00105796	0.000239374	-0.00208081	0.000651771	-0.0015493	-0.000869683	-0.00131397	-0.00056039	-3.74917e-05	-0.000995093	-0.00011506	-0.00150276	-0.000455118	-0.0016095	-0.00187091	-0.000960044	-0.00224253	-0.00304218
	2.00666																															-0.000564021	-0.00190923	3.24001e-05	0.000351802	0.00114971	-0.00183534	-0.000304337	-8.07309e-05	-0.00121092	-0.00131389	-0.00147308	-0.000737326	-0.0017923	1.83823e-05	-0.000528046	-0.000854849	-0.0012484	-0.000980807
	2.00757																															-6.69745e-05	-0.00154325	-0.000604324	-0.000658774	-0.00125896	-0.000250544	0.000386188	-0.00157667	0.00034323	2.68768e-05	-0.00117451	-0.000202205	-0.0025967	-0.0021253	-0.00158998	-0.000913335	-0.00189703	-0.00289307
	2.00848																															-0.00123027	0.00101543	-0.00151253	0.000507931	-0.00017093	-0.000691709	-0.000442311	0.000478961	-7.52824e-05	-0.000900935	-0.000750827	0.000834398	-0.000667418	-0.00118572	-0.00215886	-0.00294045	-0.00131705	-0.00124793
	2.00939																															-5.9578e-05	-0.00182143	-0.00155798	-0.00121782	0.000770305	-0.00153581	0.000297544	0.000146519	-0.00191754	-0.00174779	-0.00144141	-0.000725392	-0.00201897	-0.000173906	-0.00131176	-0.00185677	-0.00293549	-0.0018279
	2.0103																															-0.000583147	0.00144066	-0.000452143	-0.00295616	-0.000607273	-0.000440287	0.000431092	-0.000863589	-0.00113511	0.000714711	-0.00191367	-0.00109069	-0.00195283	-0.00336196	-0.00150401	-0.00260815	-0.00153384	-0.00229158
	2.01121																															-0.00063976	0.000119083	-9.65356e-05	-0.000554584	-0.00162746	-0.00098855	-0.00108686	-0.00109466	0.000140206	-0.000382222	-0.00216906	-0.00238755	-0.00150585	-0.00168987	-0.00201569	-0.0021196	-0.00221226	-0.0027518
	2.01212																															0.00125209	-0.000637706	1.55187e-05	-0.000481357	-0.00189594	-0.000930948	-0.000157428	-0.00128927	0.00123105	0.00117774	-0.000951993	-0.000278158	-0.000992332	-0.00160782	-0.00298292	-0.00118638	-0.00177298	-0.000389897
	2.01303																															-0.000815563	-0.00063503	-0.000382322	-0.000960615	0.000540657	-0.00059846	-8.75539e-05	-0.000212897	-0.00194039	0.000335196	-0.000375927	-0.000189834	-0.000693221	-0.000865989	-0.00197047	-0.00226615	-0.0013196	-0.0024259
	2.01394																															-0.000654016	-0.000722177	0.000356842	-0.0010043	0.000607983	0.000434213	-0.000518725	0.0010847	0.00107752	-0.000428817	-0.00157304	-0.00110766	-0.00259023	-0.00134769	-0.00245737	-0.00268533	-5.00533e-06	-0.00230177
	2.01485																															0.000120412	-0.0012687	-2.55702e-05	-0.00138908	-0.000477775	0.00139587	7.83987e-05	-0.000983134	0.000280795	0.00104666	-0.00179305	-0.00170445	0.000159403	-0.00228413	-0.00226579	-0.00365579	-0.00177448	-0.0020433
	2.01576																															-0.000550575	6.14426e-05	-0.000514678	0.000767478	-0.000306817	0.000418538	9.72981e-05	0.000303995	-0.00097617	-0.000387698	-0.000254623	-0.000916098	-0.000972814	0.00060724	-0.00345149	-0.00200729	-0.00178665	-0.00250664
	2.01667																																0.000521634	0.000964134	-0.000997617	-0.00132834	0.000599599	0.000797953	-0.00116305	-0.000907699	-0.00121841	-0.000590942	-0.00143522	-0.0015492	-0.00232962	-0.00156438	-0.0020679	-0.0025836	0.000909968
	2.01758																																-0.00178013	0.000269018	-4.99898e-05	0.00097944	-0.000816168	-0.00111454	-0.000614608	5.46335e-05	0.000117388	-0.000936638	-0.000517073	-0.000154716	-0.00156826	-0.00391725	-0.00233354	-0.00319449	-0.00224989
	2.01849																																0.000807796	-0.00172362	-0.000870912	-0.000489715	-0.000584768	-0.000194565	0.00060151	-0.00247237	0.000173354	-0.000517886	-0.000886586	-0.00124919	-0.00206935	-0.00222259	-0.0028024	-0.00155894	-0.00302139
	2.01939																																3.14028e-05	-0.00152034	0.000410807	-0.00031173	-0.00120435	-0.00117957	7.98168e-05	-0.00149423	-0.000666643	-0.000292229	-0.00159752	-0.00121179	-0.00126881	-0.00351448	-0.00238487	-0.0018269	-0.000950417
	2.0203																																-0.00108709	-0.00122773	-0.000545978	-0.000155513	-0.000101049	-0.00110234	-0.00168815	-0.00154394	0.000400538	-0.000432444	-0.00217742	-0.0008541	0.000120681	-0.000878707	-0.00134321	-0.00320265	-0.000185202
	2.02121																																-0.00113435	-0.00125049	-0.000602822	-0.000240377	-0.00148542	-0.000963708	-5.39205e-05	-0.000362875	-0.000789221	-0.0011433	-0.00168217	-0.000800625	-0.00168078	-0.000207859	-0.00363502	-0.00218729	-0.00395319
	2.02212																																-3.7792e-05	-0.000187046	0.000340701	0.000728889	0.000979182	-0.000261285	0.00135477	-0.000123871	-0.00157368	0.000309529	-0.00160017	-0.000654551	-0.00182954	-0.00114479	-0.00324117	-0.00129581	-0.00167467
	2.02303																																-0.00116049	0.00105577	0.000627394	-0.00215043	0.00177625	-0.00102024	0.000368793	-0.000618744	-0.00108122	-4.55284e-05	0.000233118	-0.000949118	-0.00216191	-0.001774	-0.00252158	-0.00271385	-0.00266326
	2.02394																																-0.00146278	0.00134867	-9.39832e-05	-0.000828033	0.000555271	0.000411987	-0.000249818	-0.00055207	-0.000933408	-0.00139998	-0.000340667	-0.0015678	-0.00110149	-0.00240092	-0.00280326	-0.00307067	-0.0037389
	2.02485																																-0.000291873	6.97232e-05	-0.00107012	-0.000405945	-0.000917586	-0.000578891	-0.00082858	0.000673186	-0.00190275	8.47805e-05	-7.07959e-05	-0.000543389	-0.00219141	-0.00146758	-0.000561337	-0.00184622	-0.00328777
	2.02576																																-5.19245e-05	-0.00107386	0.000513472	-0.000965135	0.000716199	-0.000646938	-0.000855998	-0.000116149	-0.00023747	0.000319235	-0.000964486	-0.0010805	-0.000712734	3.76009e-05	-0.00213247	-0.00182419	-0.0040664
	2.02667																																-0.00108084	-0.000286016	-0.000293607	0.00120734	-0.00146398	-0.000722414	-0.00184309	-0.00164259	-0.000194016	-0.00132239	-0.000626641	-0.000902497	-0.00197108	-0.00154199	-0.00191085	-0.00182218	-0.0032938
	2.02758																																-0.00121508	-0.000894667	0.000676455	-0.000673608	-0.000326578	-3.83047e-05	-0.000288791	0.00103497	-0.00146488	-0.000800848	-0.00124391	-0.00189241	-0.000834408	-0.00133736	-0.00154108	-0.00299637	-0.00180033
	2.02849																																0.0001914	8.60935e-08	-0.000547964	-0.00110236	-0.00067473	0.000235013	-0.00112081	-0.00152355	0.000209513	-0.000262767	-0.000610928	-0.00191827	-0.000476926	-0.00150383	-0.00145573	-0.00248612	-0.00325681
	2.0294																																-0.000186891	0.000332713	-0.000305477	0.000163532	-0.00144298	0.000162945	0.000807481	-0.000104049	-0.000792735	9.64053e-05	-0.000538913	-0.00250455	-0.00264189	-0.00258139	-0.000496164	-0.000975798	-0.00182879
	2.03031																																0.00129967	0.000204397	0.00040198	-0.000322903	0.00146716	-0.00096019	-8.03743e-05	-0.000214347	-0.0012585	-0.000194022	-0.000160812	-0.00158191	0.000442976	-0.0031348	-0.000533748	-0.00363663	-0.00371153
	2.03122																																	0.000204397	0.00040198	-0.000322903	0.00146716	-0.00096019	-8.03743e-05	-0.000214347	-0.0012585	-0.000194022	-0.000160812	-0.00158191	0.000442976	-0.0031348	-0.000533748	-0.00363663	-0.00371153
	2.03213																																	0.000163762	0.00102533	-0.00105778	-0.000466589	6.11852e-05	-0.000135581	-0.000948136	-0.00125201	-0.0011323	-0.000795043	0.000122875	-0.00259052	-0.00112607	-0.00268858	-0.00251379	-0.00231861
	2.03304																																	7.14286e-05	-3.72905e-05	0.000216419	0.000315781	0.000400033	-0.00117757	-0.00082953	-0.000703327	-7.4283e-05	-0.000839858	-0.000876931	-0.0013959	-0.00147991	-0.00297538	-0.00272873	-0.00166998
	2.03395																																	0.00149297	-0.000516363	0.00177407	-0.000131856	0.00144326	-0.00135894	-0.000185663	-0.000215981	-0.000716955	5.97457e-05	-0.00202971	-0.00225297	-0.00167622	-0.00153135	-0.00113192	-0.0022099
	2.03486																																	-6.04815e-05	0.000394972	-0.000397642	-0.000909196	-0.000276193	-0.000634769	-0.000396026	-0.000974715	-0.000774351	-0.0018839	0.000579605	-0.00284642	-0.00177451	-0.00267357	-0.00311474	-0.00277626
	2.03577																																	-0.00104474	-0.00059941	-0.000877059	0.000111425	-0.000994795	-0.00146174	-6.94539e-05	-0.000829263	-0.00104122	-0.000199766	-0.00188081	-0.00211765	-0.00120458	-0.0017698	-0.00306444	-0.000970259
	2.03668																																	0.000525759	-0.000635564	0.000265144	-0.000721851	-0.000968342	-0.000459664	-0.000527093	0.0010653	-0.000952552	-0.00213693	-0.001616	-0.0020132	-0.00317365	-0.00208812	-0.00340503	-0.00231443
	2.03759																																	0.000277282	-0.000358141	0.00111972	-0.00164954	-9.01859e-05	-0.000506724	-0.000147566	-0.00135825	-0.000720075	-0.00139597	-0.00182313	-0.0015455	-0.00363599	-0.0023329	-0.00331395	-0.00326693
	2.03849																																	9.65789e-05	-0.00122866	0.000399408	-0.0010995	-0.000357103	0.000151497	0.000216909	-0.000979103	-0.00110329	-0.00258914	-0.000414333	-0.000601717	-0.00120926	-0.00324272	-0.00217881	-0.00176531
	2.0394																																	-0.00136012	-0.00136397	-0.000948491	-0.000183518	-0.00180086	7.99004e-05	0.000661291	-0.0012515	-0.00170143	-5.71037e-05	-0.00115588	-0.00198998	-0.00252777	-0.00253601	-0.00047158	-0.00191005
	2.04031																																	-0.00135078	-0.00261189	0.00100472	-0.000515604	-5.8407e-05	-0.00080853	-0.000622685	-0.002482	-0.00140048	-0.000215531	-0.00201305	-0.00221159	-0.00368695	-0.00313466	-0.00242411	-0.00160852
	2.04122																																	-9.30381e-05	-8.87566e-05	-0.00108054	-0.00110281	-0.000313304	0.000471709	-0.00116678	1.53785e-05	-0.000268168	-0.001875	-0.00123867	0.000327633	-0.000778467	-0.00127922	-0.00275032	-0.0036632
	2.04213																																	0.00130268	-0.000701614	-0.00134786	0.000541094	0.000418005	-1.89467e-06	-0.00143602	-0.000257689	-0.000820436	-0.00107375	-0.00123132	-0.00285788	-0.0019443	-0.00159675	-0.00195359	-0.00447361
	2.04304																																	-0.00109884	0.000831143	0.000528175	0.000576462	0.000197499	0.000583299	-0.00128533	-2.59793e-05	0.000737025	-0.00107447	-0.000921948	-0.00109096	-0.00297512	-0.00133813	-0.00151964	-0.00241595
	2.04395																																	-0.000335467	0.000160752	-0.00230977	-0.000826224	-0.00164671	-0.00142069	0.000158886	-0.00158947	-0.00151307	0.000387445	-0.00092843	-0.00258162	-0.00231611	-0.00221747	-0.00240737	-0.00202072
	2.04486																																		-9.3976e-05	-0.00159148	0.000674466	0.000642769	-0.00176394	-0.00140201	-0.000815337	-0.000670682	-0.00124687	-0.00200321	-0.00149741	-0.00327523	-0.00159326	-0.00287576	-0.00372907
	2.04577																																		0.000809426	-0.000863365	-0.00158981	0.00048431	0.000821516	-0.00164108	-0.00126996	-0.000704867	-0.00114241	-0.000297298	-0.00331599	-0.00282781	-0.00277772	-0.00197096	-0.00187463
	2.04668																																		1.80555e-05	-0.000115441	-0.00078986	0.000183953	4.75792e-05	-0.000291352	0.000139203	-0.00112508	4.37895e-05	0.000535012	-0.000346755	-0.00131677	-0.00210316	-0.0037918	-0.00235397
	2.04759																																		0.000948481	0.000224069	-0.00159912	0.000325612	0.0010996	-0.00104774	-0.000327295	-0.00040804	-0.000629855	-0.00243159	-0.00117032	-0.00067502	-0.000229203	-0.00348534	-0.00231269
	2.0485																																		0.00128224	-0.00185704	0.000202168	-0.000735494	-0.00138198	0.000288391	-0.000897302	-0.00117772	-0.00167636	-0.000893875	-0.00227429	-0.00162858	-0.00209551	-0.00206926	-0.00273933
	2.04941																																		-0.00069211	-0.00161451	-0.00284794	0.000477284	0.00184244	0.000331648	-0.000682954	-9.60037e-05	-0.00181121	-0.00163381	-0.00247369	-0.00272914	-0.00226223	-0.00169972	-0.00328059
	2.05032																																		0.000779399	-0.000713396	0.000528994	-0.0013589	-0.00105239	-0.0014074	-0.0012343	0.000229008	0.000508045	-0.000498266	-0.00214749	-0.00183038	-0.00214622	-0.00225756	-0.00270451
	2.05123																																		-0.00160023	-0.000822245	-0.000166142	0.000738463	0.000619493	-0.0004803	-0.00144548	-0.000217374	-0.000903631	-0.00186931	-0.000606957	-0.00452097	-0.00191471	-0.00301969	-0.00139814
	2.05214																																		0.000191344	0.00137387	-0.000567455	-0.000490202	-0.000113121	0.0010295	6.58414e-05	-0.0005245	-0.000526087	-0.001319	-0.00289323	-0.00270152	-0.00349167	-0.00201897	-0.00264965
	2.05305																																		0.000377808	-0.000681548	-0.000530171	-0.000157612	-0.000144134	0.000241943	-0.000713923	-0.0015609	-0.0011337	-0.0015673	-0.00108964	-0.00295442	-0.00153996	-0.00207525	-0.00357756
	2.05396																																		0.000714727	0.000198867	0.00123098	-0.000993665	0.000776225	-0.00078611	-0.00201599	-0.000562763	-0.00134205	-0.00109665	-0.00127817	-0.00268947	-0.00250563	-0.00252037	-0.00505305
	2.05487																																		-8.48229e-05	-0.000247405	0.000720587	-0.000137559	-0.00106235	-0.000363179	-0.00150154	-0.00174452	-0.000411404	-0.00113933	-0.00339975	-0.00366697	-0.00512201	-0.00327005	-0.00279307
	2.05578																																		-0.000588679	0.00144383	0.00128018	-0.000611599	0.000402632	-0.00182532	-0.00120069	-0.000402795	0.000666041	-0.00153646	-0.000349715	-0.00211794	-0.00237601	-0.00292068	-0.00346827
	2.05669																																		-0.00153413	0.00154225	8.77944e-05	-0.000846531	-0.000234511	-0.000979426	-0.000105669	-0.000556669	-0.000415219	-0.00150022	-0.00308605	-0.00297108	-0.00234027	-0.00336597	-0.00246541
	2.0576																																		-0.000480361	0.000617114	-0.000341633	-0.000105265	-0.0025904	-0.00141434	-0.00157444	-0.000843273	-0.000495059	-0.00110861	-0.00123457	-0.00274253	-0.00279837	-0.00262153	-0.00209294
	2.0585																																			0.000673298	0.000218633	-0.000930494	-0.00108665	2.15499e-05	-0.0022356	-0.00135214	-0.00139608	-0.00161146	-0.000184938	-0.00272054	-0.00113069	-0.00312641	-0.00376927
	2.05941																																			0.000596292	-0.000207428	0.000660237	-0.00128237	-0.00137394	0.000323779	-0.000503101	-0.0016763	-0.00288989	-0.00300165	-0.00257337	-0.0029867	-0.00385413	-0.00332608
	2.06032																																			0.000596292	-0.000207428	0.000660237	-0.00128237	-0.00137394	0.000323779	-0.000503101	-0.0016763	-0.00288989	-0.00300165	-0.00257337	-0.0029867	-0.00385413	-0.00332608
	2.06123																																			-0.00156702	-0.000603932	-0.000469521	2.53729e-05	-0.00131359	-0.00147809	0.000162277	-0.00146111	-0.00219217	-0.00269914	-0.00175633	-0.00204906	-0.00212917	-0.00379899
	2.06214																																			0.000347168	-0.000955612	-5.11528e-05	-0.00101566	-0.000179353	-0.000379856	-0.000979549	-0.00242965	-0.00111786	-0.00238428	-0.00336536	-0.00376938	-0.00282074	-0.00268893
	2.06305																																			-0.00116084	-0.00026795	0.000129605	-0.00157381	-0.000519417	-0.000133513	0.000215078	-0.000787282	-0.00172447	-0.00220595	-0.00300955	-0.00380032	-0.00404684	-0.00285684
	2.06396																																			-0.000133544	-0.000261206	-0.000593639	-0.000698906	-0.00150657	-0.00120542	-0.001637	0.00125533	-0.00334817	-0.00222229	-0.00410556	-0.00288842	-0.0027861	-0.00286789
	2.06487																																			5.70692e-05	0.000610714	-0.0017786	-5.96616e-06	-0.00110603	-0.000519468	-0.00179353	-0.00124443	-0.00302576	-0.001624	-0.0030237	-0.00371341	-0.00311648	-0.001904
	2.06578																																			0.0015011	-0.000254332	0.000266495	-0.000139343	-0.00164411	-0.000938823	-0.00125605	-0.00217371	-0.000949963	-0.00103434	-0.00284288	-0.0026881	-0.00198487	-0.00250303
	2.06669																																			-0.000929197	-0.000114471	-0.00135282	-0.00125078	-0.00101015	-0.00123017	-0.000537212	-0.000321146	-0.00184796	-0.00203373	-0.00254961	-0.00278891	-0.00391041	-0.00413443
	2.0676																																			-0.000510212	-0.000492418	-0.000411125	-0.000819795	-0.00231776	-0.000781484	-0.000570155	-0.000669179	-0.000442417	-0.00236097	-0.00169351	-0.0043291	-0.00254139	-0.00197336
	2.06851																																			0.000608442	0.000555776	-0.000341238	0.00023093	-0.000410809	-0.00139959	-0.00131776	0.000168982	9.56237e-05	-0.00275895	-0.00404997	-0.00304288	-0.00330007	-0.0039788
	2.06942																																			0.00036795	8.82291e-05	0.00105937	-0.0014721	0.000826818	-0.000206095	-0.00156367	-0.00173859	-0.00145605	-0.00260174	-0.00295965	-0.003732	-0.00332395	-0.00240559
	2.07033																																			0.000245045	0.000147589	-0.00129522	-0.000822524	0.00033051	0.000368143	-0.000907566	-0.000557085	-0.000514693	-0.00261632	-0.00236171	-0.00301661	-0.00248759	-0.00511289
	2.07124																																			0.000755324	-2.98783e-05	-0.00142812	0.000261987	-0.000809999	-0.000581964	0.000574125	-0.00115196	-0.00223179	-0.00146162	-0.00398324	-0.0028691	-0.00293353	-0.00316619
	2.07215																																				-0.00162655	-4.12177e-05	-0.000482316	-0.000302358	4.73519e-05	-0.000321992	-0.00146731	-9.4386e-05	-0.00172715	-0.00333633	-0.00301612	-0.0022216	-0.00164952
	2.07306																																				-0.00164444	-0.000654613	-0.00101796	0.000634367	-0.0014491	-0.00187779	-0.00106643	-0.000317747	-0.00237756	-0.00185459	-0.00269614	-0.00408088	-0.00330996
	2.07397																																				0.000470609	-0.000193283	0.000201771	-0.000794288	-0.000693487	0.00139193	-0.00121352	0.000229217	-0.00287961	-0.00286568	-0.0039439	-0.00331221	-0.00382121
	2.07488																																				0.000809403	0.000147786	-0.000929763	-0.000165792	-0.000336006	-0.000728447	-0.0011492	-0.000621642	-0.00237962	-0.00372418	-0.00200378	-0.00335256	-0.00354444
	2.07579																																				-0.000283709	-0.000389169	-0.000231328	-0.000584345	0.000576825	-0.00207278	-0.00212779	-0.000568779	-0.00232657	-0.0032051	-0.00390807	-0.00288579	-0.00454835
	2.0767																																				-0.00158015	-0.000772338	-0.00202409	-0.000471521	-0.000931913	-0.000243338	-0.00277783	-0.000559732	-0.00253716	-0.00125189	-0.0032246	-0.00182198	-0.00415575
	2.0776																																				-0.00158015	-0.000772338	-0.00202409	-0.000471521	-0.000931913	-0.000243338	-0.00277783	-0.000559732	-0.00253716	-0.00125189	-0.0032246	-0.00182198	-0.00415575
	2.07851																																				-0.000162342	0.000660886	2.45831e-05	-0.00123917	-0.00114525	0.000231826	0.000164135	-0.000846963	-0.000940897	-0.00258896	-0.00339821	-0.00378669	-0.00371273
	2.07942																																				-7.3958e-05	0.00085116	-0.000337497	-0.000948255	-0.00114777	-0.0016518	-0.000633129	-0.00167981	-0.00116688	-0.00225918	-0.00244244	-0.00321032	-0.00382022
	2.08033																																				-0.000145639	-0.000650588	-0.000978266	-0.000496938	-0.000755668	-0.000870044	-0.00162822	-0.000810267	-0.00265311	-0.00303251	-0.00444231	-0.00279367	-0.00375801
	2.08124																																				0.00153422	-0.00104861	-0.00078548	-0.00114119	-0.000949611	-0.000816727	0.00028659	-0.00119375	-0.00145613	-0.00225913	-0.00262773	-0.00431727	-0.00438983
	2.08215																																				-0.000566701	0.000122996	0.000360007	0.000256106	-0.000417072	-0.000977247	-0.000332964	-0.00128813	-0.00287128	-0.00256264	-0.00369346	-0.00301406	-0.0043318
	2.08306																																				0.00036006	-0.000804806	0.000475129	-0.000737865	-0.00106607	0.000307596	-0.000529282	-0.000515447	-0.00119383	-0.00473799	-0.00317101	-0.00339292	-0.00219502
	2.08397																																				-0.00024241	-0.00100197	-7.44035e-05	-0.00131418	-0.00102366	-0.00105041	-0.00213406	-0.00211268	-0.00265183	-0.00393405	-0.00314713	-0.00342894	-0.00462477
	2.08488																																				-0.000984159	-0.00109088	-0.000815726	-0.000161447	-0.00262859	-0.00102852	-0.000851056	-0.00203858	-0.000318935	-0.00401944	-0.0035278	-0.00425335	-0.00476101
	2.08579																																					0.000576056	-0.000515481	-0.000453271	0.000308474	-0.00108234	-6.4231e-05	-0.00233426	-0.00203015	-0.00393008	-0.00467412	-0.00461999	-0.00287151
	2.0867																																					-0.000563188	-0.00114104	-0.000628954	0.000537137	0.000206423	-0.000425346	-0.000187932	-0.00345828	-0.00218349	-0.00235021	-0.00423089	-0.00385491
	2.08761																																					0.000860335	-0.00176039	-0.000532781	-0.00123288	-0.000803295	-0.00136926	-0.000112182	-0.00147142	-0.00409636	-0.00280603	-0.00254451	-0.00401957
	2.08852																																					-4.31316e-05	0.000871486	-0.00111038	-0.00130741	-0.00113688	-0.000896781	-0.00208292	-0.00261677	-0.00412282	-0.0021796	-0.00516805	-0.00385682
	2.08943																																					-0.00116491	-0.000932446	-0.000627955	0.00067854	-0.000646487	-0.000442858	-0.00203517	-0.00322272	-0.00493256	-0.00306584	-0.00441518	-0.00405224
	2.09034																																					-0.000195216	-0.000597594	-0.00210453	-0.00160596	0.000306964	2.36314e-05	-0.00385758	-0.000295393	-0.00459604	-0.00519012	-0.00296734	-0.00546214
	2.09125																																					-0.000195216	-0.000597594	-0.00210453	-0.00160596	0.000306964	2.36314e-05	-0.00385758	-0.000295393	-0.00459604	-0.00519012	-0.00296734	-0.00546214
	2.09216																																					-0.000164591	-0.00105596	0.000142122	-0.000563684	-0.000580933	-0.00114674	0.000143319	-0.00238151	-0.00336224	-0.00254249	-0.00421863	-0.0030941
	2.09307																																					-6.85774e-06	0.000628604	0.000410515	0.000361089	-0.00112021	0.000424102	0.000293466	-0.0041567	-0.0032788	-0.00317681	-0.00316116	-0.00329945
	2.09398																																					0.000527567	-0.00206671	-0.000582709	-0.00142841	-2.91896e-05	7.34958e-06	0.000156947	-0.00170229	-0.0033705	-0.0037846	-0.00514021	-0.00450519
	2.09489																																					-0.000538413	0.000235368	-0.00038715	-0.000289989	-0.000238573	-0.000386441	-0.000357022	-0.00184931	-0.00421595	-0.00370681	-0.00396588	-0.0039686
	2.0958																																					-0.000356247	-0.000361265	-2.6797e-05	-0.000466416	0.000211336	-0.000858319	-0.00136502	-0.00227953	-0.00328599	-0.00445908	-0.00383666	-0.00501725
	2.0967																																					-0.000476343	0.000767362	-0.00066643	-0.000221813	0.000203256	-0.000962468	-0.00208351	-0.00290798	-0.00320527	-0.00287014	-0.00199245	-0.00507446
	2.09761																																					-0.0006957	-9.7715e-06	-0.000705491	-0.000451503	-0.000482657	-0.00132253	-0.00177085	-0.0013307	-0.0021138	-0.00414659	-0.00387518	-0.00535709
	2.09852																																						-0.000977183	-0.000700273	-0.00109031	-0.000941405	-0.00205093	-0.00212018	-0.00382625	-0.00290824	-0.00317945	-0.00466078	-0.00434274
	2.09943																																						-0.00149563	-0.000327264	-0.00119802	-0.000193264	-0.000313917	-0.00175254	-0.00347147	-0.00275112	-0.00367299	-0.00407332	-0.00553824
	2.10034																																						-0.000509866	0.000187307	-0.00170545	-0.00063338	-0.00156918	-0.00045915	-0.00272763	-0.00424783	-0.00491754	-0.0052468	-0.00348525
	2.10125																																						-1.68903e-05	-0.000480242	-0.00207041	-0.000272989	-7.54082e-06	-0.00227074	-0.00248799	-0.00174352	-0.00322589	-0.00376682	-0.00382428
	2.10216																																						-0.000670522	0.00017741	-0.00136101	-0.00137704	-0.000648004	-0.00121321	-0.00321792	-0.00406351	-0.00398472	-0.00417263	-0.00316504
	2.10307																																						-0.000670522	0.00017741	-0.00136101	-0.00137704	-0.000648004	-0.00121321	-0.00321792	-0.00406351	-0.00398472	-0.00417263	-0.00316504
	2.10398																																						0.000362606	-0.00275783	0.00011159	-0.00100639	-0.000247678	-0.00320605	-0.00328985	-0.00466497	-0.00472611	-0.00404382	-0.00464296
	2.10489																																						0.000331099	5.85298e-05	-0.00127927	-0.00111601	-0.00206812	-0.00246849	-0.00465173	-0.00370102	-0.00466069	-0.00382289	-0.0041787
	2.1058																																						-0.00020931	-0.00164778	-0.00142201	-0.000504866	-0.00199238	-0.000180633	-0.00215879	-0.00327317	-0.004912	-0.00516478	-0.00580916
	2.10671																																						-0.000227111	-0.00290638	0.000420181	-0.00141084	0.000178079	-0.00158859	-0.00240482	-0.00350863	-0.00520078	-0.00417024	-0.00392916
	2.10762																																						3.35609e-05	0.00061735	-0.000252688	-0.00243723	-0.000782381	-0.00124564	-0.0026314	-0.00485165	-0.00350821	-0.00411863	-0.00397207
	2.10853																																						0.000108107	-0.00047846	-0.00219451	-0.00148774	0.000284177	-0.00119569	-0.000951906	-0.00337068	-0.00367633	-0.00508417	-0.00321117
	2.10944																																						-0.000639461	-0.000174629	0.00036194	-0.000146244	-0.0019263	-0.00148272	-0.00189308	-0.00382659	-0.00388882	-0.0042313	-0.0043067
	2.11035																																						-0.000834514	-0.000405478	-0.000531353	-0.000843015	-0.00153054	-0.0018898	-0.00331369	-0.00462811	-0.00344904	-0.00446582	-0.00293382
	2.11126																																						-0.000803812	-0.000130051	0.000115172	4.48208e-05	-0.00102189	-0.00160844	-0.00262	-0.00359294	-0.0051445	-0.00444207	-0.00596666
	2.11217																																							-0.00244051	-0.00010944	-0.000258178	-0.000633281	-0.00272164	-0.00466298	-0.00530495	-0.00330238	-0.00342698	-0.00427309
	2.11308																																							-0.00244051	-0.00010944	-0.000258178	-0.000633281	-0.00272164	-0.00466298	-0.00530495	-0.00330238	-0.00342698	-0.00427309
	2.11399																																							-0.00149641	-0.00174627	-0.000642062	-0.00153487	-0.00156677	-0.00427547	-0.00390059	-0.00310605	-0.00549552	-0.00546722
	2.1149																																							-0.00138829	0.00063138	-0.00012785	-0.00184913	-0.00139144	-0.000870415	-0.00319479	-0.00607243	-0.00468755	-0.00634265
	2.11581																																							-0.000475037	-0.00244228	-0.0019329	-0.00166219	-0.0014191	-0.00267192	-0.00546957	-0.00401256	-0.00540438	-0.00502691
	2.11671																																							-0.000434697	-0.00139349	-0.000678123	-0.00116107	-0.00388904	-0.00346323	-0.00504514	-0.00440466	-0.00422925	-0.00466072
	2.11762																																							-0.000971855	-0.00167154	-0.00336911	-0.0015751	-0.00183784	-0.00279108	-0.00495223	-0.00466523	-0.0047252	-0.00505535
	2.11853																																							0.000746057	-0.000948382	-0.000370674	-0.00173539	-0.00181127	-0.00305249	-0.00244192	-0.00331876	-0.00423465	-0.00511913
	2.11944																																							-0.00169343	3.28391e-05	-0.00044221	-0.00238148	-0.000992868	-0.00204699	-0.00248925	-0.0041212	-0.00587979	-0.00479684
	2.12035																																							-0.00181734	-0.00220633	-0.000288186	-0.00135391	-0.00206122	-0.00197507	-0.00427059	-0.00414279	-0.00501866	-0.00526405
	2.12126																																							0.000549867	-0.000702369	0.00078574	-0.00207553	-0.00179771	-0.00338895	-0.0029847	-0.0049369	-0.00672652	-0.00638077
	2.12217																																							-0.00230323	-0.00257246	0.000498934	-0.00104804	-0.000147469	-0.00408337	-0.00389416	-0.00444765	-0.00558759	-0.00563609
	2.12308																																							-0.00230323	-0.00257246	0.000498934	-0.00104804	-0.000147469	-0.00408337	-0.00389416	-0.00444765	-0.00558759	-0.00563609
	2.12399																																							0.000300416	1.53497e-05	-0.000421378	-0.00296032	-0.00187683	-0.00314015	-0.00484629	-0.00515614	-0.00589834	-0.00597564
	2.1249																																								-6.67609e-05	-0.00162501	-0.00122133	-0.00233857	-0.00305622	-0.00510429	-0.00701328	-0.00677315	-0.00410393
	2.12581																																								-0.000175073	-0.00158781	-0.00174534	-0.001893	-0.00316365	-0.00652117	-0.00413638	-0.0054856	-0.00548514
	2.12672																																								-0.00132349	-0.00160412	-0.00234623	-0.00309156	-0.0039804	-0.00550125	-0.00445033	-0.00398771	-0.00442237
	2.12763																																								0.000388938	-0.00203506	-0.00103348	-0.00308882	-0.00290287	-0.00439816	-0.00492779	-0.00433246	-0.00486657
	2.12854																																								-0.000503718	-0.00053203	-0.00193692	-0.00328714	-0.00484984	-0.00481978	-0.00657634	-0.00557748	-0.00733429
	2.12945																																								-0.00121484	-0.0016773	-0.000925316	-0.00178002	-0.00304341	-0.00499623	-0.00519291	-0.00773896	-0.00752921
	2.13036																																								-0.000715802	-0.00137421	-0.00283653	-0.00178068	-0.0026649	-0.00438067	-0.0073169	-0.00440997	-0.00577207
	2.13127																																								-0.000916454	-0.000715802	-0.00137421	-0.00283653	-0.00178068	-0.0026649	-0.00438067	-0.0073169	-0.00440997
	2.13218																																								-7.54266e-05	-9.86818e-05	-0.00248481	-0.0037929	-0.00251805	-0.00364467	-0.00448828	-0.00596661	-0.00666139
	2.13309																																								-0.000543071	-0.0026065	-0.000457217	-0.00225876	-0.00301934	-0.00451656	-0.00519046	-0.00586775	-0.0058514
	2.134																																								0.000484786	-0.00103896	-0.00123951	-0.00114927	-0.00327458	-0.00512839	-0.0044893	-0.00711166	-0.00480072
	2.13491																																								-0.000648994	-0.000674684	-0.00159923	-0.00187239	-0.00390128	-0.00288357	-0.00586536	-0.00598072	-0.00579374
	2.13581																																								-0.00110892	-0.000438977	0.00053087	-0.00130686	-0.00258699	-0.00420856	-0.00426587	-0.00760143	-0.00674028
	2.13672																																								-8.72214e-05	-0.00252415	-0.00136626	-0.00226257	-0.00382864	-0.00440952	-0.00527032	-0.00641703	-0.00602743
	2.13763																																									-0.00152225	-0.00182544	-0.00203361	-0.00351569	-0.00575161	-0.00579803	-0.00710421	-0.0073919
	2.13854																																									-0.00016467	-0.0018037	-0.00110861	-0.00404831	-0.00630456	-0.00579222	-0.00649179	-0.00558382
	2.13945																																									-0.00016467	-0.0018037	-0.00110861	-0.00404831	-0.00630456	-0.00579222	-0.00649179	-0.00558382
	2.14036																																									-0.0021314	-0.00173631	-0.00327016	-0.00503765	-0.00373181	-0.00654118	-0.00534764	-0.00731835
	2.14127																																									-0.00233145	-0.00137438	-0.00199014	-0.00549837	-0.00548193	-0.00524896	-0.00490378	-0.00714538
	2.14218																																									8.34259e-05	-0.000673136	-0.00493773	-0.00393235	-0.00700992	-0.00599127	-0.00717193	-0.00548492
	2.14309																																									0.000197034	-0.00122266	-0.00412278	-0.004079	-0.00565728	-0.00579921	-0.00840891	-0.00714478
	2.144																																									-0.00125532	-0.00250707	-0.00197518	-0.001692	-0.0039972	-0.00514941	-0.00518731	-0.0061874
	2.14491																																									-0.00116558	-0.00129608	-0.0031353	-0.00325772	-0.00459715	-0.00427466	-0.00514245	-0.00420817
	2.14582																																									-0.00192755	-0.00141604	-0.00282806	-0.00483129	-0.00447925	-0.00438373	-0.00577456	-0.00604466
	2.14673																																									-0.000496905	-0.00181131	-0.00185677	-0.00515871	-0.00370155	-0.00582884	-0.00501219	-0.00755064
	2.14764																																									-0.000496905	-0.00181131	-0.00185677	-0.00515871	-0.00370155	-0.00582884	-0.00501219	-0.00755064
	2.14855																																									-0.00110325	-8.75812e-05	-0.00203887	-0.00428157	-0.00456744	-0.0043644	-0.00697888	-0.00738966
	2.14946																																									-0.000880203	-0.000821892	-0.000989544	-0.00457277	-0.00468544	-0.00585768	-0.00621486	-0.00713589
	2.15037																																										-0.00272591	-0.00251614	-0.00465065	-0.00567061	-0.00558252	-0.00656518	-0.00740377
	2.15128																																										-0.00219571	-0.00167838	-0.00332259	-0.00484148	-0.00607158	-0.00532814	-0.00695809
	2.15219																																										-0.00217652	-0.00312336	-0.00358671	-0.00612884	-0.006158	-0.0080582	-0.00513869
	2.1531																																										-0.00258517	-0.00334907	-0.00512379	-0.0054544	-0.00657572	-0.00876381	-0.0070339
	2.15401																																										-0.00196105	-0.00327763	-0.00363257	-0.00539717	-0.00733195	-0.00680588	-0.006249
	2.15491																																										-0.00196105	-0.00327763	-0.00363257	-0.00539717	-0.00733195	-0.00680588	-0.006249
	2.15582																																										-0.00195023	-0.00412203	-0.0055012	-0.00720315	-0.00605293	-0.0067235	-0.00742283
	2.15673																																										0.00125077	-0.00228405	-0.000892913	-0.00501624	-0.00688354	-0.0056656	-0.00812367
	2.15764																																										-0.000742745	-0.00290212	-0.00179326	-0.00537793	-0.00397768	-0.00758496	-0.00691378
	2.15855																																										-0.00191546	-0.002846	-0.00508999	-0.00498344	-0.00409624	-0.00581889	-0.00697978
	2.15946																																										-0.000987808	-0.00137054	-0.00243447	-0.0054414	-0.00707014	-0.00585265	-0.00533489
	2.16037																																										-0.00202584	-0.00339746	-0.00311853	-0.00315951	-0.00346503	-0.00724722	-0.00506122
	2.16128																																										-0.00217479	-0.0014833	-0.00491322	-0.0050587	-0.00648413	-0.0049056	-0.00747713
	2.16219																																										-0.00217479	-0.0014833	-0.00491322	-0.0050587	-0.00648413	-0.0049056	-0.00747713
	2.1631																																											-0.00247543	-0.00362318	-0.00465436	-0.00389973	-0.0070645	-0.00827667
	2.16401																																											-0.00137093	-0.00339757	-0.00848563	-0.00788221	-0.00477607	-0.00737755
	2.16492																																											-0.0025534	-0.0048661	-0.00546207	-0.00511264	-0.006961	-0.00910198
	2.16583																																											-0.00433818	-0.00323107	-0.00600784	-0.0063778	-0.00639458	-0.00937589
	2.16674																																											-0.00287648	-0.0042374	-0.00657327	-0.00834368	-0.00581196	-0.00641986
	2.16765																																											-0.00253622	-0.00516141	-0.00645281	-0.00668294	-0.00677503	-0.00725239
	2.16856																																											-0.00253622	-0.00516141	-0.00645281	-0.00668294	-0.00677503	-0.00725239
	2.16947																																											-0.000653222	-0.00108171	-0.00419791	-0.00616104	-0.00634712	-0.00614008
	2.17038																																											-0.00279875	-0.00229396	-0.00523727	-0.00633502	-0.00729486	-0.00890971
	2.17129																																											-0.0015054	-0.00247121	-0.00558289	-0.00504316	-0.00783962	-0.00832706
	2.1722																																											-0.00337558	-0.0041763	-0.00501477	-0.00737779	-0.00757962	-0.00689482
	2.17311																																											-0.000966407	-0.00355549	-0.00647878	-0.00633058	-0.00881637	-0.00916201
	2.17402																																											-0.00187201	-0.00581054	-0.00439917	-0.00426734	-0.00754323	-0.00742785
	2.17492																																											-0.00187201	-0.00581054	-0.00439917	-0.00426734	-0.00754323	-0.00742785
	2.17583																																												-0.00414787	-0.00637284	-0.0070602	-0.00694312	-0.0083458
	2.17674																																												-0.00396031	-0.00510581	-0.00634327	-0.00674866	-0.00653053
	2.17765																																												-0.00458757	-0.00613453	-0.00844507	-0.0068563	-0.00571222
	2.17856																																												-0.00590425	-0.00462009	-0.00633574	-0.00647939	-0.00679435
	2.17947																																												-0.00492262	-0.00582954	-0.00772331	-0.00736471	-0.00995265
	2.18038																																												-0.00667752	-0.00538491	-0.00880029	-0.00736358	-0.00782154
	2.18129																																												-0.00667752	-0.00538491	-0.00880029	-0.00736358	-0.00782154
	2.1822																																												-0.00314334	-0.00444307	-0.00713726	-0.00754043	-0.00735381
	2.18311																																												-0.00222864	-0.00646488	-0.00853468	-0.00813016	-0.00867139
	2.18402																																												-0.00408488	-0.00292508	-0.00784226	-0.00717705	-0.00868956
	2.18493																																												-0.00302504	-0.00507697	-0.00753789	-0.00852509	-0.00781801
	2.18584																																												-0.00344513	-0.00624227	-0.00560514	-0.00738763	-0.00763175
	2.18675																																												-0.00304843	-0.00710338	-0.00821197	-0.00856872	-0.00852412
	2.18766																																												-0.00304843	-0.00710338	-0.00821197	-0.00856872	-0.00852412
	2.18857																																													-0.0063428	-0.00706865	-0.00840673	-0.00779864
	2.18948																																													-0.00684518	-0.00746704	-0.00846657	-0.00793687
	2.19039																																													-0.00531574	-0.0057478	-0.0101253	-0.00999991
	2.1913																																													-0.00392874	-0.00747441	-0.0087052	-0.00905119
	2.19221																																													-0.00675594	-0.00627974	-0.00878154	-0.00819864
	2.19312																																													-0.00675594	-0.00627974	-0.00878154	-0.00819864
	2.19402																																													-0.00813334	-0.0065553	-0.0105762	-0.00870821
	2.19493																																													-0.00505466	-0.00730853	-0.00527945	-0.00948691
	2.19584																																													-0.00514625	-0.00838603	-0.009066	-0.00850775
	2.19675																																													-0.00520632	-0.00511084	-0.00891049	-0.0101218
	2.19766																																													-0.00709262	-0.00873627	-0.00868423	-0.00734787
	2.19857																																													-0.00709262	-0.00873627	-0.00868423	-0.00734787
	2.19948																																													-0.00354122	-0.00773769	-0.00704534	-0.00851823
	2.20039																																														-0.00652548	-0.00844711	-0.0119066
	2.2013																																														-0.00646156	-0.00774205	-0.0107238
	2.20221																																														-0.00891888	-0.00832694	-0.00853307
	2.20312																																														-0.00675408	-0.0110377	-0.00793458
	2.20403																																														-0.00675408	-0.0110377	-0.00793458
	2.20494																																														-0.00643447	-0.00838792	-0.0103111
	2.20585																																														-0.00922601	-0.00784189	-0.00956053
	2.20676																																														-0.00765344	-0.00826685	-0.00804408
	2.20767																																														-0.0103162	-0.00900661	-0.00980741
	2.20858																																														-0.00926893	-0.00974159	-0.00963253
	2.20949																																														-0.00926893	-0.00974159	-0.00963253
	2.2104																																														-0.00605884	-0.00723425	-0.0101838
	2.21131																																														-0.00902942	-0.00701181	-0.00921463
	2.21222																																														-0.00704883	-0.00669541	-0.00975715
	2.21313																																															-0.00807426	-0.00910681
	2.21403																																															-0.00705621	-0.00906257
	2.21494																																															-0.00705621	-0.00906257
	2.21585																																															-0.0082421	-0.0103086
	2.21676																																															-0.0112995	-0.0101851
	2.21767																																															-0.00892245	-0.0103186
	2.21858																																															-0.00826981	-0.00992252
	2.21949																																															-0.00934724	-0.0100765
	2.2204																																															-0.00934724	-0.0100765
	2.22131																																															-0.00953286	-0.0111737
	2.22222																																															-0.0104338	-0.0113487
	2.22313																																															-0.0092843	-0.0104593
	2.22404																																															-0.00806755	-0.00980117
	2.22495																																																-0.00973856
	2.22586																																																-0.00973856
	2.22677																																																-0.0101816
	2.22768																																																-0.0107641
	2.22859																																																-0.0113302
	2.2295																																																-0.00906854
	2.23041																																																-0.00906854
	2.23132																																																-0.00935186
	2.23223																																																-0.0104498
	2.23313																																																-0.0100474
	2.23404																																																-0.0107247
	2.23495																																																-0.0107247
	2.23586																																																-0.0118905
	2.23677
	2.23768
	2.23859
	2.2395
	2.24041
	2.24132
	2.24223
	2.24314
	2.24405
	2.24496
	2.24587
	2.24678
	2.24769
	2.2486
	2.24951
	2.25042
	2.25133
	2.25223
	2.25314
	2.25405
	2.25496
	2.25587
	2.25678
	2.25769
	2.2586
	2.25951
	2.26042
	2.26133
	2.26224
	2.26315
	2.26406
	2.26497
	2.26588
	2.26679
	2.2677
	2.26861
	2.26952
	2.27043
	2.27134
	2.27224
	2.27315
	2.27406
	2.27497
	2.27588
	2.27679
	2.2777
	2.27861
	2.27952
	2.28043
	2.28134
	2.28225
	2.28316
	2.28407
	2.28498
	2.28589
	2.2868
	2.28771
	2.28862
	2.28953
	2.29044
	2.29134
	2.29225
	2.29316
	2.29407
	2.29498
	2.29589
	2.2968
	2.29771
	2.29862
	2.29953
	2.30044
	2.30135
	2.30226
	2.30317
	2.30408
	2.30499
	2.3059
	2.30681
	2.30772
	2.30863
	2.30954
	2.31044
	2.31135
	2.31226
	2.31317
	2.31408
	2.31499
	2.3159
	2.31681
	2.31772
	2.31863
	2.31954
	2.32045
	2.32136
	2.32227
	2.32318
	2.32409
	2.325
	2.32591
	2.32682
	2.32773
	2.32864
	2.32955
	2.33045
	2.33136
	2.33227
	2.33318
	2.33409
	2.335
	2.33591
	2.33682
	2.33773
	2.33864
	2.33955
	2.34046
	2.34137
	2.34228
	2.34319
	2.3441
	2.34501
	2.34592
	2.34683
	2.34774
	2.34865
	2.34955
	2.35046
	2.35137
	2.35228
	2.35319
	2.3541
	2.35501
	2.35592
	2.35683
	2.35774
	2.35865
	2.35956
	2.36047
	2.36138
	2.36229
	2.3632
	2.36411
	2.36502
	2.36593
	2.36684
	2.36775
	2.36866
	2.36956
	2.37047
	2.37138
	2.37229
	2.3732
	2.37411
	2.37502
	2.37593
	2.37684
	2.37775
	2.37866
	2.37957
	2.38048
	2.38139
	2.3823
	2.38321
	2.38412
	2.38503
	2.38594
	2.38685
	2.38776
	2.38866
	2.38957
	2.39048
	2.39139
	2.3923
	2.39321
	2.39412
	2.39503
	2.39594
	2.39685
	2.39776
	2.39867
	2.39958
	2.40049
	2.4014
	2.40231
	2.40322
	2.40413
	2.40504
	2.40595
	2.40686
	2.40776
	2.40867
	2.40958
	2.41049
	2.4114
	2.41231
	2.41322
	2.41413
	2.41504
	2.41595
	2.41686
	2.41777
	2.41868
	2.41959
	2.4205
	2.42141
	2.42232
	2.42323
	2.42414
	2.42505
	2.42596
	2.42687
	2.42777
	2.42868
	2.42959
	2.4305
	2.43141
	2.43232
	2.43323
	2.43414
	2.43505
	2.43596
	2.43687
	2.43778
	2.43869
	2.4396
	2.44051
	2.44142
	2.44233
	2.44324
	2.44415
	2.44506
	2.44597
	2.44687
	2.44778
	2.44869
	2.4496
	2.45051
	2.45142
	2.45233
	2.45324
	2.45415
	2.45506
	2.45597
	2.45688
	2.45779
	2.4587
	2.45961
	2.46052
	2.46143
	2.46234
	2.46325
	2.46416
	2.46507
	2.46597
	2.46688
	2.46779
	2.4687
	2.46961
	2.47052
	2.47143
	2.47234
	2.47325
	2.47416
	2.47507
	2.47598
	2.47689
	2.4778
	2.47871
	2.47962
	2.48053
	2.48144
	2.48235
	2.48326
	2.48417
	2.48508
	2.48598
	2.48689
	2.4878
	2.48871
	2.48962
	2.49053
	2.49144
	2.49235
	2.49326
	2.49417
	2.49508
	2.49599
	2.4969
	2.49781
	2.49872
	2.49963
	2.50054
	2.50145
	2.50236
	2.50327
	2.50418
	2.50508
	2.50599
	2.5069
	2.50781
	2.50872
	2.50963
	2.51054
	2.51145
	2.51236
	2.51327
	2.51418
	2.51509
	2.516
	2.51691
	2.51782
	2.51873
	2.51964
	2.52055
	2.52146
	2.52237
	2.52328
	2.52418
	2.52509
	2.526
	2.52691
	2.52782
	2.52873
	2.52964
	2.53055
	2.53146
[truncated: 90 more columns]

## Sheet: Fig2d
* This table gives deltaR/R as ratio. To obtain it in percentile, multiply 100 to the given value in this table.
* Empty cells corresponds to the points that were out of the measurement range. Due to chirp compensation, such a range is energy dependent.
		Time (ps)
		-4.5	-4.4	-4.3	-4.2	-4.1	-4	-3.9	-3.8	-3.7	-3.6	-3.5	-3.4	-3.3	-3.2	-3.1	-3	-2.9	-2.8	-2.7	-2.6	-2.5	-2.4	-2.3	-2.2	-2.1	-2	-1.9	-1.8	-1.7	-1.6	-1.5	-1.4	-1.3	-1.2	-1.1	-1	-0.9	-0.8	-0.7	-0.6	-0.5	-0.4	-0.3	-0.2	-0.1	-2.04281e-14	0.1	0.2
Energy (eV)	1.60101							-1.39984	-0.905208	1.62862	2.25733	1.61829	-2.03781	2.82302	-0.532005	-1.16809	2.76617	-2.78508	-1.19796	1.49259	-1.27622	2.42538	-0.888668	-0.173818	0.632992	0.469693	2.46606	0.644483	-1.56048	-4.17684	1.53682	0.394574	1.37164	-0.151791	0.256288	-0.211816	0.434616	12.2458	3.66848	0.0452894	-2.19633	-72.6152	-0.741563	0.940505	1.10837	0.890644	-0.266952	-2.56108	3.30707
	1.60192							5.98588	2.83481	-0.97115	37.2428	76.0022	-2.53655	5.27824	-23.0053	-4.98888	-3.57503	1.95419	-4.06174	-43.2379	-13.6837	0.602497	2.40854	1.56087	-14.1836	9.31411	9.06759	-11.6477	-0.182128	-1.47042	8.41368	-0.498758	-1.11465	614.956	5.77414	-2.92495	-7.08142	-12.5483	5.99685	1.42534	-3.17419	0.205359	3.64112	2.82028	0.446753	-0.0567088	-1.7615	-0.692332	-2.11359
	1.60283							1.66741	-1.48203	7.24375	-1.39161	2.08931	-2.14162	-0.888768	1.54665	1.93909	2.23039	-0.0103884	-4.81874	1.79186	-1.10102	0.191607	-17.9575	15.0078	-0.101339	1.85829	-1.04196	0.666815	-1.94345	8.94881	-2.38169	-0.86168	5.81475	1.57767	-1.02133	-2.54122	-3.03555	0.640005	-1.09156	0.82083	-1.56176	-3.73693	1.83919	1.33726	0.454333	-1.66407	1.00291	0.216777	1.47958
	1.60374							4.06456	0.4956	-3.56377	0.725248	0.629218	-22.198	0.451446	6.91767	-0.809472	3.81036	-0.495628	-0.279286	-1.83897	3.36919	5.01191	1.4399	0.270647	1.57579	0.658944	1.48095	1.92947	0.419231	-0.578453	-1.49384	2.61327	0.405192	0.147522	-1.09899	-0.533556	-1.62984	0.401606	-1.74885	0.679921	0.203871	2.67243	1.8646	0.896449	3.34868	2.19513	0.0829857	-0.0115459	-0.279709
	1.60465							0.335938	-2.6033	-1.18476	1.34657	0.268509	1.7731	1.01271	1.79025	0.0724946	0.639981	0.742414	0.55742	0.675105	-1.36432	0.729525	-1.39859	-2.25502	-0.829699	0.534794	1.60074	-0.322571	-0.279612	0.0291604	-1.5401	0.949195	0.515385	1.0805	1.47889	0.244687	0.172214	-0.575734	-0.199038	-1.70055	-0.0291086	0.477341	2.27221	-0.523233	-0.80967	1.36572	-1.23206	-0.00632062	1.44785
	1.60556							-8.32845	0.94749	0.381466	-3.01265	-0.588958	-14.9372	0.328202	2.52616	-0.0552494	-0.431043	-2.58555	1.64082	-0.483266	-1.00007	1.18316	-18.7319	0.804413	-0.233041	2.2108	-2.41524	0.72997	-0.107326	2.42346	-0.453093	10.4212	21.0191	0.985939	-0.710993	1.79133	1.83547	0.597904	-14.0929	7.69506	-0.374157	1.37796	-8.46072	0.859573	1.20663	-2.3596	-3.37254	-0.601701	-2.49445
	1.60647							-1.22112	-1.171	1.12926	-3.67626	0.442926	-2.10922	-18.1753	-2.91847	0.589936	-1.34185	-0.91147	-3.98414	0.477584	4.84382	-0.181775	-2.99062	0.329717	-0.911023	-2.48949	-0.306647	1.26614	-1.67074	1.50701	-2.12757	1.57435	2.98101	-0.72595	-2.02414	-0.707169	53.4052	-4.29764	-1.96822	-0.279919	-2.06069	0.668616	-79.7313	-0.360691	-3.43115	-0.112243	-3.58632	0.1754	-0.958634
	1.60738							-1.17452	2.33136	0.643401	-1.71039	1.16543	0.699158	-8.12845	-2.40076	0.235871	0.328078	-0.344364	0.311357	-1.92661	1.59615	1.76126	21.0954	0.77992	1.25969	-0.563274	0.738278	-0.287813	0.718578	-1.20537	0.611242	4.24457	0.7899	-1.98575	0.788812	-0.483777	0.852077	-1.63335	-1.57903	0.404281	5.66386	-0.898031	2.79062	0.213929	-2.59954	0.323193	1.37307	0.197213	-0.263455
	1.60829							1.47209	2.17031	-2.87071	-2.24966	5.67506	2.52912	-0.79449	0.645163	-0.562653	-2.07508	1.26883	-1.73641	-2.35784	1.75907	-0.251531	0.0341058	-6.44897	2.01781	-1.24383	-2.07282	0.0299701	-0.430613	0.558052	-0.493056	-0.678155	-0.125418	2.60892	0.688518	2.47475	-0.144794	3.3464	-2.55273	-2.89164	-2.42892	-0.421844	0.75354	0.387568	-1.13157	-0.740319	0.0227726	0.377458	0.975848
	1.6092							0.748416	1.05997	1.22637	0.604652	-0.698901	0.563555	-0.899441	0.14216	0.21357	-0.19414	-0.631795	-1.02389	5.63241	0.628937	-0.117627	-0.468957	0.872338	-0.907407	-0.115448	-0.854805	-0.236834	-0.258358	-1.22186	0.026335	-0.482804	2.28762	0.617009	0.103225	-0.0264973	1.261	-0.535978	6.30889	0.0998524	0.140201	1.04853	-2.03438	0.129503	-1.77474	-0.754642	0.425393	-0.35012	1.50539
	1.61011							6.60598	-0.265479	-2.38111	-0.5102	-0.607402	-136.7	-0.200901	-3.60009	-0.577387	-0.931342	1.18319	-3.04272	-0.110231	0.488434	-6.80003	-1.5255	2.04256	0.043032	-0.483777	0.994397	-1.08645	0.0979944	-10.7267	0.219035	-3.29713	1.62774	-1.24403	1.89133	-0.157029	-3.21825	0.501677	1.03543	-2.24094	-1.48292	-3.58839	0.284521	2.08857	2.60809	-0.964681	0.0290081	0.917911	1.97682
	1.61101							-0.496775	7.2559	-2.55229	0.737618	-47.2402	12.137	-1.10888	-7.63907	-0.260186	-0.855605	2.61226	-2.02649	-74.2909	-0.655288	0.520978	-6.50397	-4.43802	-0.674037	1.41411	-2.71463	1.53188	-47.8854	-1.79113	-0.553135	11.3733	0.0839449	0.688776	-23.5725	-3.47354	-0.556059	1.1565	1.55875	2.14486	-0.655818	0.914739	-0.502738	2.17488	-1.48755	-0.322256	-0.62887	-0.3957	0.401181
	1.61192							1.80601	-0.290093	-0.567638	-1.57194	1.37796	-2.81628	2.83319	0.0158176	2.94407	-60.79	-1.38686	1.01425	13.3627	-4.12441	1.24006	0.253231	-0.795079	1.24122	-1.36617	12.2255	-0.418596	-1.13643	-0.825957	1.43347	-0.502367	-1.21565	1.74563	3.65217	0.0849269	-6.54035	-1.22359	0.937475	-28.6033	-0.201093	0.276064	-2.75342	1.6031	-1.17441	-2.71709	-1.81532	-0.46091	2.38706
	1.61283							-4.78347	-1.12051	-0.178884	1.18379	11.2519	-1.70591	0.0713716	-0.324523	0.649731	-0.340521	-1.35747	0.416382	3.08025	2.35572	6.91479	-0.773467	-0.669555	-0.265911	-0.944955	1.38691	1.64144	-0.00693133	4.71419	4.33561	1.0445	4.5842	-0.789908	0.123498	-4.68514	5.39585	-2.87292	46.7925	-0.361673	-0.789704	1.26474	-0.272623	-1.81725	1.25785	-1.3419	-2.05055	-0.746624	1.01117
	1.61374								-1.5453	0.521483	7.13427	-0.33959	-0.913927	-223.149	1.56167	-1.92436	0.244751	0.852907	-0.132223	-1.06566	0.594888	-0.755244	-1.03388	0.380692	-0.0477335	-0.457442	-1.18615	-0.378446	-0.621454	-1.89979	-2.57759	-1.28847	1.63811	1.01324	-0.208774	0.332481	0.126641	0.748497	0.0901759	0.148316	0.0240626	2.19758	-1.77753	-0.747801	-0.93061	-0.397361	0.870763	0.594886	0.801524
	1.61465								1.50802	1.34226	0.303948	-0.71353	1.32985	4.02114	-0.170816	1.24579	1.72361	-0.773723	-0.453658	0.661321	-2.16945	17.7491	-0.0531649	2.70758	-1.57049	1.42632	0.782579	2.79208	-0.633609	0.706889	-3.24713	-0.857304	0.369952	-1.12179	-0.967563	-0.690897	2.08843	-2.522	0.475952	1.62674	1.25146	-1.22258	1.22916	-5.10003	-6.92973	-3.45264	1.29986	0.656339	1.24208
	1.61556								0.352109	-3.19495	-0.0732947	2.03886	165.99	20.1783	-0.557261	0.859231	5.60411	-2.14182	-0.44005	28.0431	2.57821	-0.590231	-0.774317	-0.174876	3.56116	-0.589603	-1.06184	0.0160995	-1.20414	0.209971	68.5771	24.1358	0.425683	2.68292	-1.56753	0.123563	0.707191	-0.242309	-2.28936	-0.00149048	-0.542262	1.64713	9.02285	-0.829879	5.02349	-8.05051	2.85536	-0.661425	-15.4971
	1.61647								4.04339	-2.57499	13.7981	2.01374	1.13007	-1.4052	-0.308726	-6.12907	-0.596854	-2.71477	6.9726	1.04233	0.154742	-2.47964	3.52451	0.112257	-2.40629	0.431434	0.753322	0.197793	-1.26885	1.87424	1.02192	0.528699	63.1777	0.209015	-1.16982	-0.0123011	-0.974764	-0.0304293	-0.336398	4.62356	6.14867	0.612507	-10.9385	0.903683	19.4385	-1.64068	1.74253	-0.809028	6.50866
	1.61738								0.701413	-1.29165	0.515647	-1.11416	1.15303	-0.600848	-0.0128597	1.36071	1.48181	1.62855	-3.59207	-0.954352	0.626415	-5.16184	0.358431	-1.18077	2.06784	0.473606	3.64883	-1.0666	-1.73971	1.04498	5.33695	-5.34203	-5.26937	-3.46362	-1.14782	-0.708492	3.76341	3.08676	-1.83105	-2.06884	0.581063	65.8643	-4.78356	1.73575	7.15616	10.1093	-0.173837	0.496384	0.466382
	1.61829								0.282659	1.06359	-0.628091	1.70387	0.604325	-0.799241	0.299331	-0.651619	-0.333257	-0.447554	-0.4178	0.496257	-0.0495546	0.449931	-1.64984	-1.38846	-0.110109	0.846276	0.670592	1.03157	0.872487	-1.88139	0.935935	-0.556679	0.489966	0.233571	-0.544405	0.536714	-2.28757	0.524742	0.262498	0.754532	-0.405938	0.440995	0.936678	1.42707	0.439797	-0.0360201	1.11901	0.215237	1.59064
	1.6192								-2.21017	-2.77384	4.38984	-4.33928	-4.71054	7.62428	2.706	1.65974	-3.22711	2.54051	-0.40511	9.34913	-5.664	0.790377	-1.14635	-9.09991	-1.29957	-0.346067	-1.63817	-10.8354	1.86282	3.88091	3.89124	1.20513	2.14489	1.15278	-6.58441	-0.211958	-1.90826	1.03238	-2.3625	-1.0028	-1.91126	7.28904	-1.06208	-0.969528	0.500257	-12.5954	-0.697238	-0.569186	7.14634
	1.62011								6.89979	0.365245	7.9182	0.673181	-2.11871	-0.0110392	18.5595	-0.101162	-72.1399	1.3878	-462.132	-1.67521	0.362994	-0.357128	2.54457	-2.60559	0.126195	3.10289	-0.804933	14.6845	0.393161	3.52426	3.28378	-2.03678	2.61705	0.259227	-0.205755	-4.47284	-5.78275	0.105843	-1.33601	-6.2574	2.0977	-0.227158	-8.951	-0.723196	-0.84441	32.6498	-0.778126	0.156638	-1.83572
	1.62102								-19.5703	8.06839	55.6291	-0.821272	-6.1722	7.20993	-2.69535	-4.27827	-12.2695	2.95385	-2.74447	-1.18375	-7.63822	15.5892	-66.0308	-4.12724	-6.988	0.881052	-1.29163	7.15092	0.61658	-12.5201	1.85041	-21.205	-3.18411	-84.2	-0.224307	31.6125	-1.82186	8.3961	43.2551	29.0445	-0.128009	5.67414	-5.14653	-1.02198	-19.4046	0.671974	-12.4845	0.151823	-6.62653
	1.62193								3.8891	1.83456	0.385139	-3.20331	-2.22054	-6.46998	-0.58982	1.25893	2.26634	-0.0367674	0.386715	1.76915	1.60817	8.17955	0.520199	1.37946	0.997644	0.0201094	-1.02595	-0.461206	-3.77262	-0.117636	2.40322	2.63688	-6.82696	6.41687	5.04521	3.482	23.8917	-2.90822	0.0462605	-0.0536424	-0.10352	-0.638789	-1.55043	1.13108	29.021	-1.01321	-1.60768	-0.422644	0.387202
	1.62284								0.467348	3.45411	3.12214	-0.869929	-0.498597	-0.0440808	-0.159948	-1.14179	-1.03493	3.88172	-1.0114	0.701154	1.92503	-4.91797	0.608218	-6.82916	-1.32574	-0.284267	0.33512	-0.120821	1.44	-1.12805	0.947532	-1.29403	-3.23918	-0.181785	-9.3924	0.565667	0.900166	41.1012	5.56454	2.70873	0.842901	1.75247	-0.989298	-0.815777	-2.60042	-8.03129	-0.360532	-0.603645	0.216334
	1.62375								0.361052	-1.24278	-0.908911	2.05528	-3.65241	9.35261	-2.08152	-0.24952	2.08455	-1.20721	0.0167996	-15.0426	-0.538592	1.538	-0.401546	-0.574926	-2.55301	0.490622	-3.40531	-1.09095	0.542965	-0.139722	0.799518	-0.135659	3.73624	32.5008	-0.901049	0.0300232	-1.59715	1.56821	2.42682	1.24327	0.812285	0.877224	0.0384118	-2.17867	-0.24473	-4.48586	-71.65	0.317408	0.395816
	1.62466								-0.438693	0.168038	953.246	2.16063	-2.65489	-0.798295	1.08186	-2.15151	0.0327947	0.608756	1.92743	0.512476	-0.41018	-0.925239	-2.86677	-0.544884	0.373312	0.58365	2.34439	0.632751	0.657901	0.569382	2.0961	0.100763	-1.36835	-6.86029	-0.655127	-3.15609	-45.2523	-0.493718	-2.42076	-0.780936	0.34139	0.253688	-0.435371	-3.57443	-1.14656	-0.0578328	28.1973	-0.895057	0.114979
	1.62557								6.60785	2.55836	-0.271593	9.73537	-12.3962	-1.52565	-1.69165	2.5537	2.81547	2.79925	-10.8803	1.16554	2.11513	2.04584	10.2305	-3.89879	3.50378	-4.58549	7.22774	0.240523	-1.61859	-0.755172	1.14537	-4.54871	8.55196	8.24125	-2.01256	-10.9887	5.43757	-13.8996	-0.995548	3.34919	2.42717	-1.92396	5.29143	-0.795745	3.56446	2.80321	2.85495	-33.2059	2.35739
	1.62648								-56.3848	-5.8549	1.32802	0.803246	2.11877	-2.47604	7.38902	2.50151	0.206123	7.78661	6.54882	0.305556	4.44076	4.40628	-1.3036	-1.61602	-3.18265	4.9878	0.780941	-3.92633	3.57947	1.63892	1.73779	-1.08707	0.404687	-73.8478	1.41131	-3.61485	0.195564	12.0676	-12.7284	67.082	0.786546	-0.747015	0.636564	0.432865	0.616822	22.1735	-0.919262	-1.17561	1.40303
	1.62739								0.133166	2.98004	-1.59922	-1.64424	-0.0147458	-12.1892	1.62325	3.68696	0.412248	-1.7898	-0.164467	-1.97026	0.0047656	-1.07063	32.3813	0.710584	1.13306	-0.832138	-2.50754	-2.3538	-0.597122	-0.0530638	-7.17182	0.896705	-0.946594	0.500647	-1.56329	-3.46852	0.222308	1.54982	96.9648	1.95741	-0.135289	-0.450341	-12.4873	0.177363	2.17308	-0.58036	-2.16435	2.92515	-0.10616
	1.6283								-40.2468	50.6308	-0.0655918	-2.35484	-0.636613	-6.96055	-5.62674	2.21327	6.41639	-1.92225	3.25081	1.67823	-0.781318	-1.00908	0.453083	3.13373	1.2721	-2.35053	-1.29678	6.46295	-3.12758	-8.90847	1.49579	-1.5763	0.174661	6.90962	-2.79583	0.44078	7.97524	-0.733707	-12.4177	-1.59441	-3.86655	0.0196609	2.35738	4.0058	-0.848575	-1.87889	0.658243	5.59441	2.25804
	1.62921								-1.57626	-1.40133	-2.62206	-0.507419	0.909675	-2.3357	0.0793845	-2.21866	-0.273216	0.437775	-2.47932	0.551196	-0.943231	0.990908	4.00637	0.494392	-0.67044	-4.47938	2.36137	-0.0997367	-0.378009	0.465721	0.813865	-0.900566	29.1376	-3.35255	-0.757947	0.243081	0.406196	-0.97089	3.08209	-25.592	-0.468108	0.445286	-1.25357	1.02247	0.477943	3.31799	-2.89068	1.64847	1.18784
	1.63012								7.70151	0.171167	1.32259	-0.900175	0.951084	-4.41262	-2.28527	1.23507	0.739551	2.70679	2.47387	-0.552737	3.25343	-36.2035	3.15158	-1.28404	-2.42387	-25.741	-2.83874	1.83272	0.798327	0.942826	-0.49221	2.72386	5.45938	3.61527	0.344599	-1.36921	0.742433	-8.72414	-2.22224	1.33349	-257.346	2.7576	6.26333	-3.61277	-0.444326	-66.1615	4.43547	16.1509	-0.980605
	1.63102								-1.98966	3.33253	2.94466	-0.540975	2.28161	-1.16305	-3.66365	0.0813288	0.491904	2.07442	0.217412	3.10965	1.05953	-3.59375	1.10086	-0.965922	0.56721	-0.0565921	3.32568	-3.44521	0.903884	1.10406	-0.121833	-0.324399	-2.05922	1.05823	-2.07393	-2.70118	-1.43227	-6.56651	2.44018	8.17999	-1.59721	0.345813	6.24181	2.61397	-10.628	-2.87047	-0.071419	-0.313815	1.12024
	1.63193								0.709865	3.15447	0.592143	3.16324	-2.03168	1.04176	-2.64939	-4.39155	-3.93607	-2.63448	-1.83109	5.00987	-3.01524	33.3256	-1.08619	-0.349896	-2.63841	1.98735	-0.720322	-1.87439	-0.0619036	1.05327	2.95317	1.801	-2.38115	-1.35391	-0.837508	0.586669	-0.111058	17.3927	-1.13534	21.3343	-1.61217	0.367616	0.28779	-11.2628	-1.37496	-1.78598	6.58371	-4.97363	-0.498793
	1.63284								0.238929	1.13829	-1.08061	0.23447	-1.58567	-1.15274	4.73979	1.48466	2.10256	0.491882	0.329984	0.162904	-1.17826	-2.03233	-0.71958	-0.0794574	-5.87423	0.367721	-0.653646	1.1522	-0.960782	1.22188	1.72613	2.90717	1.93432	-1.85361	-1.40613	-0.349676	0.234916	-7.63991	1.52385	-0.0494933	0.470193	0.986955	0.00782647	0.392512	0.339843	2.12853	1.69518	-1.61799	0.415972
	1.63375									-0.704603	1.62593	0.53321	-0.367408	-1.57838	3.529	0.75027	0.933005	-0.145589	-0.165503	-0.582289	-0.449197	-1.91081	25.8056	0.516074	0.691309	-2.97796	-0.0157777	0.374037	-0.811481	0.265414	0.509245	0.925997	1.12292	-7.1159	-0.181851	0.274694	-0.189495	-2.66035	1.92201	1.3828	0.280786	-0.951467	-2.71215	0.593234	-0.954461	-5.09316	2.11402	1.69419	1.24396
	1.63466									0.352827	-0.692643	1.90687	-5.2287	-6.40357	-0.293146	-11.0575	-33.8184	-1.75837	-7.48633	-0.000997222	-1.49091	6.51589	1.42189	-1.09224	0.575176	-9.06905	-1.88541	11.9983	1.05173	-1.41113	-0.927153	7.10934	1.34096	1.3315	0.403138	-0.666997	1.80254	12.3698	2.41579	-2.36816	-0.842253	-2.20852	1.52241	-1.19082	-2.1253	-0.875461	2.60852	0.894332	-1.70216
	1.63557									-34.3556	-0.148248	0.0351381	-0.533277	-2.0871	-0.490909	-2.43412	-2.58131	-0.0891295	7.33672	-0.0735538	-2.64635	0.518886	0.527124	0.754937	-2.09175	1.58619	-0.765711	-0.707386	-0.613312	-0.272889	-1.19432	-2.0516	0.813678	-7.47529	0.215464	161.827	-0.703247	2.21414	-28.3729	-5.64042	-0.492905	-0.873399	-0.51779	1.34171	-6.51453	-4.37762	-3.12346	0.913464	0.0463365
	1.63648									-3.67578	-55.3633	-11.3337	-0.315477	-1.11147	-9.53299	2.35834	2.45126	-2.36735	2.23751	2.31576	5.21755	-1.36144	-5.33967	2.79545	10.5214	5.15945	0.377118	1.0116	3.9322	-3.31275	5.7003	1.4744	0.897101	-1.69614	2.09114	0.146297	-78.4925	9.65249	0.0889888	-6.41576	-5.35749	-1.09871	8.84875	-0.785497	-0.0266287	-10.9364	1.25795	-6.55552	1.54572
	1.63739									1.08045	-0.884568	-0.884833	1.27187	0.215191	0.0192718	-5.64705	-0.794652	119.744	-1.14141	0.696536	0.381435	1.05883	0.258432	-0.514253	-1.31346	-0.235172	0.695927	0.0359356	-1.13359	0.135556	-0.0167569	-0.629933	0.0810718	-0.000927353	0.681792	0.0714615	-4.00232	0.0113295	0.0653511	-0.979081	-0.993913	-0.289125	0.088053	-0.979126	-0.0719249	-0.311196	-0.292246	-4.73342	0.265993
	1.6383									-1.12008	-1.10673	-0.641969	2.04504	-2.35599	-3.29465	-1.14845	1.90627	-2.34013	1.52829	-1.64354	0.865188	1.09666	0.0164606	-1.02346	-1.79379	0.20903	-1.46881	-0.0498308	0.291063	-2.90466	0.168988	2.34277	0.50325	5.62736	-1.16343	0.351622	-1.11682	-0.94681	-0.977619	-5.66816	1.39873	1.23671	0.900699	10.6774	-0.326665	1.37282	0.381274	0.426998	0.106229
	1.63921									-0.711212	-0.885176	-0.14515	0.350524	-2.32249	2.17373	0.131138	-1.60922	0.409746	-0.164759	1.20667	0.368962	-0.69109	0.064012	16.2921	-25.2272	-1.81564	-0.947505	-0.276516	-0.500107	-1.06361	-0.688577	0.248241	1.08892	0.0949985	-0.263046	-2.86897	0.746658	-0.879114	0.979775	-2.41084	0.227905	0.497597	-0.755555	-2.12749	-2.4467	0.0881976	-0.179865	0.297229	-0.344472
	1.64012									-5.20223	-1.14686	-0.403721	4.70673	-13.271	-5.58567	51.9284	-5.7516	6.13409	-0.935151	11.1176	3.62678	-17.8018	-0.31021	-8.94551	5.41776	17.352	3.37156	7.12359	6.7132	40.8393	0.415144	16.3014	0.0191253	11.644	1.47077	49.1922	5.51061	-0.335377	6.90095	5.17632	-10.8905	23.4141	-1.73169	-17.0036	-5.54857	4.02203	-2.45233	4.05227	9.13739
	1.64103									-1.17117	1.28449	-4.79102	-0.318076	-1.54867	186.749	15.2232	4.94248	-6.65105	7.24803	0.916523	5.91826	3.30778	-28.6653	-0.232717	-0.864897	-0.903107	1.00731	-1.64799	-0.98259	-0.0886975	-13.0722	-12.357	-5.24192	-11.5191	2.01634	-15.5936	3.26621	1.71312	-2.24344	8.89722	70.8825	7.10342	0.293741	-0.210531	-1.68581	-1.08427	2.56779	-41.1238	1.02085
	1.64194									-0.0360303	-0.778669	1.10224	-0.243583	2.11695	1.00052	-1.36911	-0.401907	-1.03007	0.188244	0.625618	-0.280619	-0.3897	2.23576	0.177734	0.057911	0.0241141	-0.372866	0.723565	0.37289	3.61383	-0.142798	-1.58529	0.709855	1.05747	0.0702359	-0.287669	2.3277	2.56118	6.44289	-5.72818	-0.191707	-0.0415199	-1.13962	-2.11278	-0.0800623	1.04175	-0.0276068	-1.22173	-0.0464971
	1.64285									-1.48995	-0.0825739	2.64	-3.78719	-0.503911	1.36067	0.960938	0.294952	-0.945198	0.154861	-0.357851	-0.438569	0.340205	1.96435	-0.663847	12.1228	0.790312	-0.688475	-10.0741	1.49438	-0.743191	-2.47248	1.22918	-0.417993	1.25375	0.0170332	-0.612147	1.86821	0.17733	1.3043	-0.662174	0.259805	0.97119	-3.11814	0.942391	1.38618	-0.00728811	-3.3837	-1.53469	-0.140513
	1.64376									1.32424	-2.02206	1.51662	1.45393	5.60668	-3.21788	1.66465	0.111836	7.16426	-203.966	-2.81572	-5.72877	1.49688	5.97174	0.394999	-2.8177	-2.03894	1.43295	-3.0224	-0.621872	1.31769	12.752	-17.4179	0.250429	8.14461	3.76714	0.80265	0.663934	41.2415	-4.3235	1.89265	-0.177774	14.3	14.9127	-6.78628	-4.16729	-0.732081	-0.203841	-0.078388	0.651817
	1.64467									26.2149	2.80782	-3.8814	2.44053	1.62484	-22.9499	0.651656	3.63871	9.67057	-1.90254	5.45492	3.68738	-7.2542	1.73802	8.12035	-2.03662	-3.68225	-0.155736	-3.85007	12.7145	-2.5304	77.2961	-2.34851	-5.40563	1.29475	0.321181	-23.8346	4.57869	-0.444836	-7.80594	22.2967	-1.88336	-10.0239	1.01396	4.8126	-1.09991	1.22244	-0.214303	-0.465289	-35.4074
	1.64558									-1.33927	-0.258196	-0.362357	0.0175536	-0.2144	2.52368	-0.194355	-0.807379	-0.393178	-0.684472	-1.09973	1.1012	0.868003	1.3001	-1.40749	-0.14212	1.48901	0.213443	0.613875	0.0030574	-0.305608	-0.442169	0.494585	-1.0714	-0.392859	-3.27473	0.256585	-0.0643935	1.08344	0.709873	-1.01417	-3.32694	-0.804705	1.69952	-0.624974	0.721379	-0.0529239	1.01132	0.0803931	0.71241
	1.64649									0.567303	0.341427	-0.182709	-0.885339	-0.291333	-0.965283	-2.6528	0.123713	-0.194255	-0.572588	-0.503324	0.658759	-0.871575	3.20173	-1.1505	0.36067	-2.2964	-0.819801	1.32199	0.684137	0.13825	0.767973	-1.08884	0.330623	-1.92467	-1.76715	0.639235	0.319119	2.47119	2.45664	-2.0487	-0.844075	-1.11999	0.311901	-1.55663	-0.404135	-0.203582	0.511987	-0.80476	-0.00641075
	1.6474									-7.52454	0.232242	-2.42109	-1.86788	-3.38476	7.00689	-2.3493	-0.407594	1.44384	-0.81339	0.0288876	1.91863	-2.6809	0.819962	-2.75561	0.0498115	-1.43037	2.02214	2.06946	-0.342603	-3.66815	0.255438	0.0923646	-1.13583	1.7384	0.936623	0.718259	1.07441	-0.0283685	-2.36672	0.866818	-7.63821	2.60913	0.941456	-14.9314	0.99422	2.02288	3.47679	-0.847076	1.10286
	1.64831									3.02965	-1.48991	-0.364632	-5.53281	-17.5185	-4.43153	1.90573	-25.2825	1.30403	-1.18379	24.1847	-3.84194	-3.55646	12.6158	0.545786	-4.04134	-3.12967	-4.4338	-3.77201	-1.98921	22.6832	-1.43328	-1.22519	-0.286299	-9.47736	11.1165	7.37336	-1.45084	2.79797	-0.00389794	-1.65768	10.0221	3.6432	1.90398	-2.33337	0.328231	-1.54038	-1.67266	0.671829	4.28705
	1.64922									-1.48944	-1.06862	-0.379224	0.251979	-0.00640764	-3.26817	-0.31707	-1.29693	0.968177	0.547199	0.984325	1.18348	-0.506405	-1.4947	-1.26064	-0.650476	-4.7238	-1.7102	3.38776	0.0516894	-2.2243	-1.78468	-3.56247	0.940501	0.487019	0.971694	0.361359	-0.013281	0.812836	2.40983	1.38729	0.93326	1.27388	-0.946171	3.2705	-3.14668	1.16022	-2.12482	-39.8094	0.173932
	1.65012									-1.3139	-0.139347	0.0818792	-0.387679	0.0507723	-4.63197	1.89912	-0.116803	-0.119392	2.76825	1.56598	0.225384	-0.657479	0.69809	1.41859	-1.19492	-0.954806	-0.990663	0.574141	-0.736344	0.255603	0.919792	0.170385	-0.246509	0.0586386	2.02242	-1.86079	1.03961	0.106282	2.73864	0.786921	0.0576252	-0.00904598	0.682953	-1.54296	0.867447	0.23616	0.930694	0.0201182	1.10598
	1.65103									1.07133	-589.795	2.20805	2.31246	1.7563	2.89582	-11.5675	0.702379	-0.4854	1.49073	0.939195	-5.36618	6.02414	19.7973	-6.12786	0.631457	-41.5516	3.58072	-2.75248	74.3039	1.27183	0.6474	-32.1283	21.9325	-6.06088	7.60845	2.48187	-1.43767	-6.03347	2.51912	6.34229	28.1273	-24.5386	4.80975	1.69844	0.77787	2.03541	0.410161	-16.9076	-5.10495
	1.65194									-1.20118	-1.11034	-2.14897	0.75776	1.22501	-10.0485	2.20958	-0.510377	2.59281	17.1123	0.620221	0.534344	-7.59356	-9.34809	4.48782	-0.496377	-4.52136	2.73386	-8.91404	6.45584	0.205462	-0.172336	-0.685223	1.54551	-0.811688	2.58946	1.15579	-2.33587	4.47583	16.9787	10.9403	-0.871159	-13.7813	-0.990391	6.40036	-2.09626	-1.36303	-1.52305	3.70544	4.01056
	1.65285									-0.512829	0.34632	0.249278	0.828784	-0.0606881	-0.449785	0.235598	-0.481859	-2.17919	0.761763	-0.929614	1.01525	2.19361	0.756936	0.104475	2.19745	0.13647	-0.588121	-0.54179	-0.7348	-1.05694	-1.61173	0.00511435	-1.05069	-0.523717	-0.631348	0.150503	0.030522	-0.916961	3.43221	-0.730491	-1.00497	-0.224971	-0.89066	-0.354642	0.602831	-1.24176	0.900255	6.20838	0.523068
	1.65376									-0.0560481	-0.958961	-0.626638	-0.960984	-0.462151	-0.719288	-0.767265	-0.211581	-1.42091	0.21635	0.187913	-0.175075	-0.698934	-0.295514	-0.138408	0.583502	0.272505	-0.259582	1.20556	0.491311	0.47646	0.145735	-0.305894	-0.312593	-1.04407	0.207251	0.6154	0.528373	-0.598081	-0.0809719	-0.0368916	-0.728796	0.606611	0.281469	0.812734	-1.41774	-0.580627	0.199879	-0.0724706	0.500845
	1.65467										0.323363	0.336696	0.0872746	0.372358	-0.720201	-0.260835	0.187056	-0.246278	-0.773887	-0.273712	1.27798	0.480512	0.0987887	0.387641	0.454161	0.281559	-0.578045	-0.752121	-0.362942	-0.00890493	0.836264	-0.0154696	0.0748879	-0.281134	-0.305141	-0.347151	0.448663	-0.0408991	0.590795	0.0504726	0.0813273	0.823729	0.777964	-0.15313	0.104421	1.14825	-0.664638	-0.51447	1.00376
	1.65558										-0.15062	-0.0429596	0.028138	-0.212769	-0.0959915	0.193411	0.190461	-0.0796002	0.288408	-0.277203	0.11446	0.155434	0.186857	0.147599	0.217661	-0.031674	0.0510571	0.172693	-0.38056	0.120409	0.0746403	-0.0855422	-0.123205	0.37455	0.338167	0.00323698	0.132745	-0.0840013	0.376181	-0.415164	-0.256227	-0.188421	0.0651207	0.20385	-0.00139848	0.293933	0.0343152	-0.0607046	-0.138381
	1.65649										-0.0505964	0.0182106	-0.025896	0.0111477	0.151013	0.0475426	-0.117922	0.0897599	-0.0801258	-0.103132	0.00538338	0.0162867	-0.00256096	0.0922585	-0.0412269	-0.0759131	-0.0032587	0.127556	-0.0386722	-0.0492265	0.0932261	0.0154032	0.0184718	-0.000953365	-0.194364	0.00273652	-0.0711497	-0.0916279	-0.0455216	-0.0564998	-0.0624241	0.0224245	-0.146558	-0.0712712	0.0150999	-0.0760814	0.1067	-0.0189854	0.0496252
	1.6574										-0.000318486	0.0177991	0.00329765	-0.0187142	0.0244382	0.02098	-0.00737981	-0.0130013	-0.0371508	0.0124411	0.00397861	-0.00468626	-0.019116	-0.0369417	0.0202633	-0.00949502	0.00725908	0.00514827	0.002522	0.00936815	0.0308446	-0.014557	0.000763728	0.0127287	0.0158452	-0.0252147	0.00135597	0.00135713	-0.00203534	0.00746129	0.00669025	0.00162333	-0.0177963	0.0286372	0.0243263	-0.0201737	0.00258024	0.019233	0.0191822
	1.65831										0.00218326	-0.0168247	0.00312927	0.0147701	-0.00202315	-0.00478441	-0.030002	-0.00725561	-0.00335371	-0.00880824	-0.00616336	-0.0158029	0.00537928	0.0075445	-0.0033655	-0.0158534	-0.00916175	0.00165624	-0.00369369	-0.013453	-0.0033949	-0.0101206	0.00168961	0.00538618	-0.00434396	-0.0160398	-0.00186759	0.00818259	-0.00447567	0.0097387	0.00422034	0.00507126	0.0300693	0.0111329	-0.00543309	-0.00807051	-0.00189251	-0.0134431	0.00343877
	1.65922										0.00197895	0.00831791	-0.000478301	0.00024817	-0.000390925	0.00106306	0.00148627	0.000598662	-0.00643449	0.00483714	-0.00113158	-3.27216e-05	0.00775667	0.00197952	0.00142963	-0.00143611	0.000527406	0.00958238	-0.00194658	0.00280913	0.00123614	-0.00411095	0.00105724	-0.00633981	-0.00267571	0.0012841	-0.00448507	0.00742572	0.00287885	0.00535624	0.00196215	-0.000334501	5.84104e-05	0.00417431	-0.00408947	-0.00226388	-0.0055696	-0.00780101	-0.00127354
	1.66013										0.00318259	0.00822483	-0.00169551	0.00162576	-0.00106902	-0.00110138	0.0035009	0.00203399	-0.00466077	0.00586281	0.00075872	0.00480949	-0.00228712	0.000997559	0.000892632	0.00197239	-0.00504007	0.00115251	0.0020578	-0.000923243	0.00331951	-0.0027984	0.0024125	0.00556906	0.00632656	0.00361208	-0.000387347	0.00434709	0.000338804	9.44516e-05	0.00404455	-0.00208128	-0.000765256	-0.00354081	0.00500209	-0.00564065	-0.00460232	0.0044316	-0.0102266
	1.66104										0.00249166	0.000743665	0.0022205	0.00187993	0.0021786	-0.000245414	-0.0035969	-0.0016783	0.00201686	-0.000150951	0.00203886	0.00310903	0.00188055	0.00351226	-0.00218626	0.00247421	0.00292181	-0.000956763	0.00100995	0.00238392	0.00100974	0.00104279	-0.000509723	0.000868907	0.00204036	0.00294587	-0.00207734	0.00394852	-0.00164019	0.00301709	-0.00117936	0.00108479	0.00144941	0.000814627	-0.000267569	0.000790893	-0.00292861	0.00531074	-0.00244581
	1.66195										0.000291258	-0.00183641	0.00155855	-0.00251187	0.00020113	0.00147005	0.00264537	0.000633948	-0.0007615	0.00163906	-0.000194842	0.00250982	0.00279256	0.000284501	0.000755485	-0.000175685	0.00132258	0.000285213	0.00101731	-0.000444747	-0.00553667	0.00139554	6.74932e-05	0.00332891	-0.00221433	0.000384889	-0.00338919	-0.00269943	-0.00251396	-0.00211348	-0.000553553	0.00212905	0.00114213	0.000554569	3.99269e-05	-0.00129506	0.000333567	-0.000571828	0.000598215
	1.66286										-0.000566462	-0.00144653	-0.00102904	-0.000860099	0.000414584	-0.000515214	-0.0021012	-0.00016907	0.00193031	-0.000786008	-0.0005403	0.00431865	-6.3253e-05	-0.00154186	0.00280754	0.00323916	0.00051974	0.00270049	0.000973077	0.00300284	-0.000203878	0.00129788	-0.000465132	0.00372621	0.000715712	9.37649e-05	0.000270359	-0.00114016	-0.0023303	-0.00480559	0.00104019	-0.00017603	0.00671233	0.00271356	0.00322876	-0.00112535	0.00583482	0.00403373	0.000613116
	1.66377										0.00368846	-0.000657953	-0.00149352	-0.00191947	0.00246005	0.00146291	-0.00192551	0.000460624	0.00152406	0.000767777	-0.0038035	-0.000169765	0.000672793	0.00102876	-0.00165264	0.000760593	0.00517931	0.00216267	-1.46407e-05	0.000470349	-0.00233923	0.000940623	-0.000143761	-0.000992041	0.00482053	0.00208383	7.48638e-05	-0.000540261	0.000952201	0.00074493	-0.000705785	0.000622651	-0.000169454	-0.00132461	0.000529554	-0.00119144	0.00176278	0.000166595	0.00306208
	1.66468										-0.00125606	-0.00154343	-0.000295128	-0.00242632	0.000724314	0.00201098	0.00269761	-0.000330702	0.00139253	0.0032408	0.0028055	0.00163996	0.000544324	-0.0022202	0.000733003	0.00346804	0.00241985	-0.00453781	0.000232463	-5.55658e-05	-0.00285634	0.00246056	3.71311e-05	-0.00284461	0.00462728	0.00459128	0.00216801	0.00311047	0.00154522	-0.00215153	0.00226964	0.00222713	0.00100353	0.00336679	0.00139949	0.00111063	-0.0006018	0.0032625	-0.000649613
	1.66559										0.000730227	-0.0025303	-0.00131139	0.000258079	0.00237709	-6.06031e-05	-0.000709138	-0.000282182	0.000382422	0.000837771	0.000679265	-0.00030225	-9.2821e-05	0.00192414	-0.000846236	0.000928675	0.00138252	-0.00021247	-0.00223631	0.00216002	0.000788237	0.000512685	-0.000665936	0.00194341	-0.000579456	0.00109237	0.00390659	-2.31418e-05	-0.00243272	-0.00142233	0.002151	-0.000774068	-0.00374905	0.00340417	-0.000412332	-8.37243e-05	0.00227322	0.000230915	-0.00133831
	1.6665										0.00105828	-0.00138806	0.00247306	-0.000990954	0.000618513	0.00130893	0.00230751	0.0031085	-0.0012378	-0.00132733	-5.23939e-05	-0.00193059	0.00020711	0.0013802	-0.00123666	0.00289077	0.00191847	0.00353539	-0.000362625	-0.00156314	-0.00260275	0.000415966	0.00200721	-0.000747381	0.00323485	0.0025007	-0.000666789	0.000955672	0.000519114	0.000607348	0.00108601	0.00220515	-0.000559319	0.00173851	0.00156995	0.00182603	-0.00101599	0.00336182	0.00100542
	1.66741										0.00161197	-1.92793e-05	-0.00238982	0.00202636	0.000642677	0.00235981	0.00287179	0.00145194	0.000710205	0.00272504	-0.00344934	0.00216537	-0.000288635	0.00238808	0.000347004	0.00133962	0.00212537	-0.00165892	0.00401334	0.00167076	0.000929087	-0.00216219	-0.0010832	0.00307758	0.00306781	-0.000119821	-0.000333476	0.000957321	3.62078e-05	-0.00110501	2.12562e-05	0.00123973	0.00125015	0.00106818	-0.000424505	0.000912259	0.000263078	-0.000602213	-0.000409596
	1.66832										0.00106233	-0.00181941	0.000289916	0.00229322	0.00344604	0.00251988	0.00275589	0.00180138	-0.000511256	0.000948612	0.00120522	-0.00161859	0.000981711	-0.00185616	0.00169379	-0.00184134	-0.00146365	-0.00236701	0.000591026	-0.000418507	0.00175567	-0.000886987	0.00224906	0.000292341	-0.00176703	0.000290464	-0.00275396	-3.35715e-05	0.00472222	0.000287621	-0.00245978	-0.000794497	0.000401486	-0.000642005	0.000321613	0.0010927	-0.00119992	-0.000690905	0.000258056
	1.66922										0.00230426	-0.00215572	0.00363682	-0.00225741	0.00266674	0.0029562	0.0038001	-0.000222881	0.001322	0.000891663	-1.43426e-05	0.00393796	0.00236766	0.00100956	-0.000834967	0.00163077	0.0013077	0.00119868	0.00127847	-9.44176e-05	-0.00270356	0.000516242	0.00180925	-0.000131412	0.000127606	-0.000430807	0.0030373	-0.00166871	-0.000540865	0.00129561	0.0016297	0.00101246	0.000273373	-0.00153955	0.00568033	0.00234259	0.00138513	0.000761209	-0.000985544
	1.67013										0.00237548	0.00272241	1.57665e-05	0.0030661	0.000998671	0.00352964	0.00134823	-0.00236083	0.00143762	0.00263751	0.000650001	0.000831021	0.00243788	-0.00178667	-0.00243909	0.00261747	0.00125612	-0.0019165	0.000100007	0.00105055	-0.00312803	0.00057526	-0.00109318	0.00400254	0.00250095	-0.000371778	0.0014045	-0.000188188	0.00228346	0.000995082	0.00125604	0.00161777	0.00114871	0.000666736	-0.000440727	0.00149529	0.00220659	0.000542584	0.00165299
	1.67104										0.000137536	-0.00042499	0.000861007	0.000794381	0.00173007	0.00248629	0.00109262	0.00115558	-0.00052407	0.000881358	0.000192105	0.00033975	0.00138891	0.00120591	-0.000947469	0.00201132	-0.000397179	0.00221559	-0.000207365	-0.00035911	-0.00103489	0.0013572	-0.00193175	0.00397404	-9.09054e-05	-0.00138469	0.000788939	0.000332767	0.000392755	0.00138018	-0.00020075	0.00200183	-3.71174e-05	0.00063347	0.00186637	0.00202048	5.4064e-06	0.00302005	0.000669543
	1.67195										0.00021416	5.50984e-05	0.000482584	-0.000333637	0.00284585	0.00174255	-4.15408e-05	-7.97457e-05	-0.000136439	-0.000114175	-0.00227925	0.0019536	0.00228219	-0.000281155	-0.00288405	0.00091883	0.00221789	0.00293782	0.00132499	9.92122e-06	0.00181705	0.00023586	0.00104541	0.00181354	0.000823634	0.000150841	0.00444867	-0.00174131	-0.00105378	0.00208979	0.00212906	0.00284723	0.000804408	0.00202655	0.000103892	0.00354739	0.00167014	0.00190343	0.00149422
	1.67286										0.00158241	5.73923e-05	0.000338576	0.00361904	0.00130493	-0.000850144	0.00156042	0.00258843	0.00260845	-0.000568291	0.000654416	0.00292237	-0.00117091	-6.88304e-05	-0.000870216	-0.0024686	0.00165439	-0.00109217	-0.0002745	-0.000697486	0.000720787	0.00150199	0.00201509	0.000994245	0.00256746	-0.000346627	0.00095988	-0.000919122	0.00198431	-0.00100718	-0.000569582	0.000844794	0.000397707	-0.000185693	-0.000768316	-0.000493637	0.000715249	0.00208021	0.00176716
	1.67377											0.00194741	0.000272229	-0.000296296	-0.00137285	0.000963177	0.00358874	0.000217495	0.000743929	0.000798305	0.000441904	0.00123385	-0.00040397	0.000166581	0.00252702	0.000325801	0.000610613	0.000169278	0.000834755	0.000567588	0.00114945	0.00249408	0.00160794	0.00170204	0.00226075	0.00171681	0.00320851	0.000252326	-0.000198386	-0.00144914	0.00125204	0.000846458	0.0018259	0.0021025	0.000192698	0.00178193	0.000191926	0.00160252	0.00361796
	1.67468											3.7884e-05	-0.000533655	-0.000768221	0.0017698	0.00380432	-0.00105823	-0.000434725	0.000888762	0.00200195	0.00226144	1.90819e-05	-0.00146809	0.000948415	-0.000827083	-0.000440246	-0.00198804	1.5882e-05	0.00209795	0.000564234	0.000288697	0.00123069	-0.00295239	7.89424e-05	-0.000704484	-0.000624201	0.00178119	7.49433e-05	0.00184241	-0.00200127	0.00116848	0.00159428	0.00127318	-0.000176583	-0.000161493	-0.00133559	-0.00316424	0.00137188	0.000657511
	1.67559											-0.000139379	-0.00176273	0.00168732	0.00144486	0.0018209	0.000475105	0.000803431	0.000832893	-0.00152199	0.000413885	-0.000139039	-0.00141871	-0.00220177	-0.00132894	-0.000153817	0.000926789	0.00175925	0.00166793	7.33189e-05	-0.00128223	-0.000748754	0.000956792	0.00307225	0.00092798	0.000626602	-6.58949e-05	0.00191737	-0.00129824	0.00383627	0.00144696	0.00103985	0.000605241	0.00187463	0.00262542	0.00105771	0.00247799	0.000894455	0.00460971
	1.6765											0.00335681	-3.44239e-05	0.00091352	0.000484051	4.38646e-05	0.0016721	-0.000676887	0.0022303	0.00189444	-0.000838662	-6.58101e-05	-0.00102724	0.00121332	0.000635087	0.00152644	-0.00115576	0.00169805	0.00247368	0.000591484	-0.000762902	3.3474e-05	-0.00101677	0.000606049	0.000567092	0.000733981	-0.00272637	5.89063e-05	0.00423916	-0.00189593	0.00117699	-0.000212316	0.000872518	0.000338708	0.000951374	-0.000588459	0.00129587	0.00241765	0.00220301
	1.67741											0.00055923	0.00111851	0.00170849	0.00103788	-0.00112294	0.000472099	0.000908698	0.0036652	0.00107409	0.000583533	0.00199827	-0.000352896	0.00154689	0.000589124	0.00127871	0.00120048	0.000648195	0.00183604	-7.46782e-05	0.00237885	0.00112003	-0.00268143	0.00142176	-0.000723384	0.00255409	-0.000327314	-0.000298935	-0.000203722	0.000491617	0.00126115	-0.000144765	0.00173267	0.000854687	-0.00314018	0.00128936	-0.00120996	0.00313347	-0.00014476
	1.67832											0.000423929	0.000188697	-0.000226685	-0.000619213	0.000770602	0.00259798	0.000251661	0.000662529	0.00038523	0.0024447	0.000635803	0.00197394	0.00084146	-0.000931275	0.000636991	0.00246198	0.000569068	-0.000100041	0.000703654	0.00302058	0.00239461	0.000234135	-0.00082122	0.00281627	-0.00092435	-0.00194071	0.000793829	-0.000153764	-0.000430377	0.000670268	-0.000657556	0.000287094	0.00201824	-0.000219427	0.00132	0.000154352	0.00279021	0.00393361
	1.67923											0.00179041	9.46274e-05	-0.000777866	0.0021776	0.00152244	0.00260313	0.000516704	0.0011469	0.00243097	0.000379859	0.00164232	0.00124368	0.00285075	0.00186897	0.00172703	0.000103399	0.000842222	0.000162663	0.00107723	0.00134197	-0.000445886	-0.00103922	0.0029997	0.00208959	-0.00135796	0.000604217	0.00101353	0.000701061	-0.00145813	0.000132429	-0.00010567	0.00077388	-0.00129948	0.00177786	0.00218508	0.000764194	0.000417719	0.00118346
	1.68014											0.000957129	-0.00137052	0.000439686	0.0011964	0.000542583	0.000517144	1.25856e-05	0.00153776	-0.00225952	0.00149857	0.00185983	-0.000382126	0.00338859	-0.000519303	-0.000768873	-0.000722536	0.00119586	0.000491054	-0.00240333	-0.00252809	0.000503369	-0.00188443	-0.00013148	0.000140625	0.0017705	0.000247773	0.00181262	0.000543898	0.00049089	0.000164103	0.00141992	0.000806624	0.00115442	-0.00130044	0.00324472	0.000325942	0.00363694	0.000335071
	1.68105											0.00325338	4.01911e-05	-0.0016004	0.00168228	0.00170996	0.000948381	0.000540943	0.000975771	0.00125828	0.00128072	0.000160609	0.00164068	0.00244983	-0.000586839	0.000111789	0.00219175	-0.00127306	0.00333569	-0.000885556	0.000425118	-0.00104122	-0.000147083	0.00158474	0.00126199	0.000764579	0.00321987	0.000768965	0.000405785	0.00189105	0.00167176	-5.62248e-05	0.000580398	0.000383783	0.00234184	0.00118716	-0.000758604	0.00111966	0.000697903
	1.68196											0.00119183	-0.000378956	0.00011909	0.00179247	0.00165942	0.00197228	0.00148948	9.68784e-05	0.00100862	-0.00061017	-0.000217566	0.00144831	6.34984e-05	0.000694889	0.00320455	0.00168595	0.0033106	0.00160615	0.0020058	0.00148597	-0.00025126	0.0013427	0.00437529	-0.000243419	0.00134535	0.00134494	8.51528e-05	0.00320115	0.00137907	0.000410601	0.00264047	0.00030268	-0.000299564	0.000906175	0.00206747	0.0022463	3.95091e-05	0.0025772
	1.68287											0.00135438	-0.00116145	0.000380365	0.00313218	0.00062001	0.00146663	0.00174854	0.00190575	0.00180763	0.00216447	-0.000263939	0.00217025	0.000986975	-0.00101401	-0.000263586	0.00113247	0.0032088	0.00472413	0.000178975	4.02543e-05	0.000426859	-0.000849482	0.000532444	-0.000457671	0.00137203	0.00285925	0.00124191	-0.000502316	-0.000522512	0.000848551	0.000996759	0.000290141	0.000560238	0.000348731	-0.000307605	0.00115464	0.00204028	0.00200472
	1.68378											0.000432579	0.00189504	-0.000196652	-0.000283912	0.000181362	0.00169027	0.00132268	0.00229576	0.00184838	-0.000227209	0.00118615	0.00348454	0.00223163	0.00219034	-5.75138e-05	0.00162677	0.00165971	0.000999086	-0.00123931	-0.00105644	0.00280797	0.000704948	-0.000924071	0.000549891	-0.00181768	-0.00138769	-0.000671791	0.00129007	0.00218191	-0.000904608	0.000929008	-0.00107809	0.000310565	0.00042603	0.00103972	0.00081237	-0.000611708	0.000609968
	1.68469											0.00215329	0.00167602	0.00119368	-0.00113233	0.000661647	0.00447981	0.00154173	0.00130093	-0.00113066	0.00194424	0.000669765	-0.001734	0.000723124	0.0021039	0.000314844	7.42876e-05	0.000607426	0.00380782	0.00122199	-0.00114666	-0.000521228	0.000910881	0.000299436	0.000497037	0.000485244	0.00195858	0.00130601	-0.00185147	0.00120326	0.000986566	0.00133648	0.000487728	-0.000345006	-0.000285073	-0.000650387	0.00189961	0.00163293	0.00207698
	1.6856											0.00119422	0.00107119	0.000959146	0.00143864	0.00141029	0.0005704	-0.000669148	0.000267831	0.000755399	-0.000469371	4.29742e-05	0.00298269	0.000593566	-0.00159238	-0.000927275	0.0021315	-9.46563e-05	0.0022767	0.00232934	0.000991896	0.00198914	0.000458516	0.000128623	-0.00083632	0.00264454	0.00162521	0.00118566	0.00176714	0.00116888	0.000727841	0.0018268	0.00221534	-0.000105325	-0.00128557	-0.000118122	0.000829123	0.000820663	0.000216178
	1.68651											0.000249155	-0.000260211	0.000191106	-0.00136936	0.00145514	0.000836357	0.00050397	4.0637e-05	0.000633446	0.000563704	0.000291249	0.00204238	0.00125695	0.000843811	0.00129188	0.00137015	0.000147163	0.00036067	0.000642902	0.00102499	0.00194812	-0.000972397	0.000848228	-0.000729574	0.000468687	0.000583881	0.00102407	0.000107094	-1.71034e-05	0.000564335	-0.000697714	0.00178111	-0.000581367	0.000401896	0.000486743	-0.000171688	7.52997e-05	0.00146939
	1.68742											0.000617549	0.00248503	0.000468023	0.000212384	5.30972e-05	-7.28829e-06	2.61895e-05	0.00153966	0.00194448	0.000289349	-0.000546402	0.000820247	0.000870715	0.00298199	0.00147293	0.00068939	-0.000218555	0.00196453	0.00103346	-0.000559168	-0.00227469	-0.0014791	-0.000481522	0.000564059	-0.000191926	-0.00107097	-0.00115531	-0.000112426	0.00109476	0.00175644	0.00322733	-0.00157599	-0.00150162	0.00205946	0.000728196	-2.98907e-05	0.00338	0.000526411
	1.68833											0.000981603	0.000874557	0.00105668	0.000475313	0.000628164	0.00127014	0.00157875	-0.000192348	-0.000994884	-3.47805e-05	0.00094749	0.00118711	0.000941366	0.00265769	-0.00134027	0.000160061	0.00112028	0.000384474	0.00273521	-0.000258593	0.00059951	-0.000843754	0.00054758	-0.000900436	0.00273254	0.000861123	-0.00284808	0.00164215	0.00232968	0.00262314	0.0015707	0.000809381	0.00136511	0.00124891	0.000334459	0.000957121	0.00269296	-0.000171796
	1.68923											0.00287802	0.000453568	-0.00147025	-2.47204e-05	0.00102217	0.000176868	0.00143815	0.00156172	-0.000458752	0.0010492	0.00019004	-0.00102325	0.000653733	0.00148119	0.001696	0.001461	-1.02708e-05	0.000352622	0.00171544	-0.00212299	0.00149194	0.000834156	0.00164262	0.00146637	-0.000467756	-1.39155e-05	0.00211316	-0.000852122	4.6239e-05	0.000584587	0.000988041	-0.000367957	-6.41417e-06	0.000486141	0.00167719	0.00135605	-0.000712974	0.00116647
	1.69014											0.0020176	-0.000597479	-0.00134282	-0.00071629	0.00158627	0.00014601	-1.09661e-05	-0.000973923	7.53933e-05	-0.000233137	0.000549436	0.000865415	0.00116611	0.00129474	0.00116637	0.000449336	0.00101189	0.000747041	0.00225227	0.00210219	-0.000440578	0.000299522	0.000862924	0.000657741	0.000427162	0.000119513	-0.000128001	0.000240648	0.00110657	-9.42186e-05	-0.000112292	0.00138617	0.00032555	-0.000756228	0.00179	0.0008975	6.98874e-05	0.00128961
	1.69105											0.000773326	0.00147162	-0.000529782	-9.97914e-05	0.00244082	0.000765174	0.000187686	-0.000478989	-8.19097e-05	0.000935892	0.00176147	0.00126203	-0.00154373	0.0013562	0.00223387	0.00136754	0.000662767	0.00116931	0.00102977	0.000414369	-0.00047188	0.00107038	-0.000358439	0.000967853	-0.000485861	-7.12547e-05	1.53424e-05	0.00218849	0.000395727	0.000929304	0.00205112	-0.000852938	-0.00162425	0.00287186	-0.00031836	0.00104906	-0.000294239	0.000769231
	1.69196											-0.000286636	0.000610204	0.0003191	-0.000302388	0.00106506	-0.000539433	0.00101424	0.00136683	0.00114954	0.00319127	0.000653712	0.00241571	9.01164e-05	0.00329434	0.00102464	-0.00051925	0.00140375	0.000224888	0.00131379	-0.000186094	0.000907984	0.00140753	0.00208001	0.00156934	0.000610932	0.00151991	0.000794106	0.00106931	-0.000869642	0.000431453	0.00102151	0.000323836	-0.00122565	0.00139177	-0.00176346	0.000990398	0.000392638	-0.000300249
	1.69287												0.00211673	0.000237616	9.09675e-05	0.00149537	0.00208322	0.000517513	0.00138895	0.00193796	-0.000527604	0.00200753	-8.20655e-05	-0.000458254	-0.000534744	0.00166155	-0.000973576	0.000716947	0.000805758	0.00159658	0.000961971	-0.000167046	0.00150709	-0.000865957	0.00256782	0.000994721	-0.000410617	0.000230703	0.00149741	0.000549524	-0.000137093	0.00079204	0.000791698	0.00112196	0.000697362	0.00229005	0.000629783	0.00115833	0.00102689
	1.69378												0.0014299	0.000138957	-4.96765e-06	0.000778206	0.000831699	0.000414717	0.000536862	0.000709111	0.00133235	-6.07878e-05	0.0013591	0.00077863	0.00187852	0.000935868	-0.000638583	0.00160022	0.00226663	-9.91481e-05	0.000175242	0.000982094	0.000332158	0.00151565	0.00219875	0.00013104	-0.000824601	-1.89978e-05	0.000784872	-0.00116953	-0.000678606	-0.00185595	0.0004514	0.00114635	0.00254488	0.000921504	0.000634173	0.000680407	0.00120958
	1.69469												0.000969313	-8.3731e-05	0.00255103	-0.000177823	0.00197615	0.0010591	0.00181686	0.000839327	0.00336027	0.00413438	0.00143384	-0.00115915	-0.000524262	-0.000371316	-7.67855e-05	0.00178819	0.00148339	0.00208324	0.000810144	0.000310071	0.00172557	-0.000510804	-0.000443739	0.0012678	-0.0017452	-0.000800787	0.00122648	-0.000622042	0.00241307	-0.00111963	-0.000297837	0.000332729	6.72344e-05	-0.000899093	0.00146011	0.000237231	0.00175775
	1.6956												0.00225947	6.87725e-06	0.000410742	0.00155378	0.000260582	0.00256452	0.000849135	0.002259	0.000414408	0.000146925	0.000134348	-0.000459638	4.50061e-05	0.000533016	0.000517935	0.000986718	0.000979885	0.00221062	0.00117081	-0.000575668	0.000813861	0.000434281	0.00130287	-0.00048852	0.00144051	0.00256313	0.00094769	0.00149396	0.000366006	-0.000807102	-0.00170045	0.000441441	0.00028016	-0.000807618	0.00141841	0.00123283	0.00176875
	1.69651												0.000546886	0.000735823	-0.00193255	-0.000310765	0.000180258	0.00180232	0.000363469	-0.000313785	0.000712692	-0.00283519	-0.000271941	0.00130444	0.000443249	-0.000123784	-0.000521126	0.00153172	-0.000274196	0.00105631	0.000981154	0.00177558	0.000684436	-0.00052432	0.00141409	0.00140933	0.00119558	0.000749925	0.00124665	-0.000313747	-0.000419042	0.000622573	0.00105756	0.000953241	7.85819e-05	-0.000702667	-0.0021255	0.000992816	-5.50391e-05
	1.69742												0.0013998	0.00197837	-5.34237e-05	0.000381379	0.0010197	0.000718077	0.00170227	4.47578e-05	0.000206008	0.00053903	0.00124831	0.000588883	0.000482402	0.000438845	0.000585039	0.00212519	0.00038093	0.000870433	0.00156457	0.0016314	0.00156142	0.000966013	0.0027369	0.00195448	0.000466465	-0.0011987	0.000574999	0.000237543	-0.000225198	0.00288656	0.00140207	9.9225e-05	-0.00161894	-0.00086404	0.00182228	0.000597759	0.0024159
	1.69833												0.00180013	0.000980056	0.000104584	0.00172521	0.00122162	0.000280724	-0.000345391	0.000923443	0.000634545	0.000976946	-0.000674157	0.0015601	-0.000448782	0.000787897	0.000130681	-0.000580469	-0.00137192	0.000853013	0.000280967	0.000387638	0.000153323	0.000547411	0.00103299	-0.000829965	-0.000944274	0.00271169	0.000818035	0.00193574	-0.000457711	0.00175141	0.000715737	-0.000733639	0.00105114	-2.94978e-05	0.000899429	0.00101711	0.000950099
	1.69924												0.000989669	0.00275706	0.000715153	0.00148041	0.000539655	0.00118858	-0.000390794	0.00148482	-0.00034968	0.00286491	0.000724234	0.00160486	-0.000701338	-0.00167085	-0.000525997	-5.44477e-05	0.00102001	0.002268	-7.50928e-05	0.00104913	0.00106366	-0.000362075	0.00203351	0.00294649	0.000568778	0.00109362	0.00155154	0.00120362	-0.000128039	0.000527635	0.0016346	-0.00122387	0.0010255	0.00129149	-0.000858375	0.00206001	-0.000176092
	1.70015												4.57648e-05	-0.000181995	-0.000582167	-0.000682023	0.00132352	0.00192676	0.00148166	-0.00044862	0.000482563	0.00212466	-0.000660444	0.00226104	0.000664683	-0.000844668	-9.49869e-05	0.000613738	0.00109644	0.00141885	0.000196395	0.000409959	-0.000813524	0.00116086	0.00130682	0.00230763	0.00117307	0.00208954	-0.000686322	-0.00117629	0.0016624	-1.01403e-05	-0.000451438	-0.000561748	7.71493e-05	0.00029726	0.000111858	0.00141745	0.00372523
	1.70106												0.000522955	0.000732654	0.00084486	0.00392859	0.00171062	0.00159345	0.000923021	0.00182399	-0.000245151	0.00115332	0.000666284	0.000714407	0.000582031	0.000471148	-0.00189934	0.000760051	0.00128617	0.000563124	-0.000952124	-1.68973e-05	-0.00058187	0.000211041	0.0018919	-0.00234358	-5.8756e-05	0.00285238	-0.000554882	0.0025167	-3.30543e-05	0.00076028	0.00120857	0.00020263	-0.00125274	-0.00226891	-0.000585915	-0.000292536	0.0022992
	1.70197												0.00235783	0.000899189	-0.000127442	-0.000162546	0.00137943	-0.000753008	0.00176932	-0.000834395	-0.000174415	0.00234627	0.00104468	0.000863451	-0.00022196	0.00179448	0.00199474	-0.000183936	0.00242427	0.000455975	0.000191906	0.00116443	0.000474573	0.00100618	0.00158374	0.00150752	0.00116316	-0.0011919	0.00032382	-0.000126139	-0.00145158	0.000600624	0.000334859	7.70092e-05	-0.000364468	-0.000256727	0.000378955	0.00205042	0.000976953
	1.70288												0.00110836	0.000410589	0.000515199	-0.000147538	0.00143257	-0.00155438	-0.000698047	9.9943e-05	0.000113027	0.00153101	0.000698555	-0.000335072	0.00187796	0.00225739	0.00102862	-0.00026531	-0.00068738	0.00378188	0.00205967	0.0013569	-0.00180138	0.00146753	-0.00136194	0.000469346	0.00220083	0.00243367	0.00151748	0.00247375	8.52007e-05	0.000341784	0.000385726	0.000475637	-0.000636359	-0.00032682	-0.000909311	-0.00107665	0.000934822
	1.70379												0.00203182	0.00137913	0.00149067	0.000402345	-0.000390867	-0.0021762	0.00167358	0.00151802	0.00239707	0.00209733	-0.000572937	4.4397e-05	0.000947375	0.000475115	0.00101678	0.000805041	0.00285018	-0.000771892	0.000469699	0.00109686	-0.000213739	0.0015752	0.000773867	0.001948	0.00168317	-3.58803e-05	0.000657161	0.00146064	0.00173124	0.000481749	0.00157063	-0.000360881	-0.00168483	-9.60824e-05	-0.00068294	-0.000856107	0.00081889
	1.7047												0.000548071	0.00299935	3.08248e-05	0.000120781	0.00177387	0.00148209	0.000303952	-3.14363e-05	0.0017687	0.00106917	0.000748919	0.000488127	0.00157335	1.3403e-06	0.000377019	-0.00143454	0.00120376	0.000694157	0.00236419	-0.000121875	-0.00165551	0.00132028	0.000869278	0.000632817	0.00143282	0.000289332	0.00111092	0.000744131	0.00184015	0.000354564	0.00119133	0.00292196	-0.000737491	-0.000218856	0.00246376	-0.00118529	-0.00186894
	1.70561												0.00125301	0.00120584	0.00161716	0.00102418	0.000873385	0.000982239	0.00131013	-0.00105763	0.000571334	0.00325551	-0.000620484	-0.000763113	0.00212371	0.000469544	0.00235655	0.000626641	-0.00118288	0.00103112	0.00281898	-0.000319131	-0.000509062	0.00226724	-0.000622907	0.000952259	-0.000827107	0.000392865	-0.000993691	0.00135639	0.00199018	0.000790881	-0.000479623	0.000201502	0.00149192	-0.000243246	-0.00146155	0.000445319	-0.000301544
	1.70652												8.29318e-05	0.00276	-0.00113577	0.00102573	-0.00144456	0.00161428	0.00150348	0.000835089	0.00157484	7.99479e-05	0.000180469	0.00152112	-6.29927e-05	0.00134381	-0.00110676	0.00111338	-0.00152661	0.00220364	-0.00026671	-0.00156309	1.44153e-05	-0.000589207	-0.00067734	0.00272763	0.00170047	0.00215945	0.00204989	0.000223345	-0.00238268	-0.000372772	0.0009797	-0.000131007	-0.00100025	0.000889905	0.0018034	0.000227379	0.000730828
	1.70743												-0.000451944	0.000861695	0.00121506	0.000442478	0.00111996	0.00212244	0.000335543	7.51747e-05	0.00125537	0.00188031	-0.00159989	0.00196797	0.00220535	0.00101163	0.000191817	0.000267415	0.00158351	0.0026517	0.00285006	0.00132576	0.000843734	0.00155207	-0.00147135	0.00184277	0.000322534	0.00219363	0.00244737	0.00103206	-0.000153702	0.000456963	0.000269267	0.000729017	0.000331461	4.53659e-05	-0.00189251	-0.00026242	-0.000235006
	1.70833												-0.000330738	0.00382323	-0.000180249	0.00123643	0.00118109	0.00145995	0.00132499	0.00153628	0.00182647	0.000637344	0.000187684	0.00156747	0.00136709	0.00151017	0.00337653	0.00240927	0.000988239	0.000753518	0.000984216	0.00120399	0.00340834	-0.00137976	-0.000619522	0.000168728	-0.000454258	0.00256241	0.00380465	0.0017098	0.00208239	0.00205745	0.000848874	-4.41157e-05	0.000293445	0.000460673	0.00177122	-0.000574572	0.0022856
	1.70924												0.00273461	0.000910405	-0.000142988	-0.000521966	-0.000581429	0.00086525	-0.000529608	0.000903714	0.00316314	0.00269798	0.000267112	2.84205e-05	0.00181951	-0.000819792	0.00120457	0.000540218	-0.000373819	0.000439589	0.00128124	7.11711e-05	0.000259875	0.000342505	-0.000718097	0.00185924	0.00097428	-4.24622e-05	0.00065195	0.00177353	0.000531791	0.000195783	0.000948008	0.000225327	-0.00104879	0.00280061	-0.00131179	0.00189359	0.000474619
	1.71015												0.00359233	0.000143432	-0.00223802	0.00146733	0.00300325	-0.00080924	0.00224487	-0.00144457	-0.00185428	0.00145366	0.000824602	-0.00131126	-0.000891552	-6.10308e-05	5.10541e-05	0.000856915	0.00125457	-0.000364117	0.000375481	-0.0015876	0.000444818	-7.42383e-05	0.00301287	0.0027233	0.00164679	0.00051833	-0.00101461	0.000187397	-7.90594e-05	0.000546924	0.0014492	-0.00112155	0.000581009	0.000125659	0.000581225	0.000985982	0.000617455
	1.71106												0.0020087	7.46431e-05	0.000147906	-0.00086922	0.00117735	0.00196434	0.000369025	0.00108848	0.00176839	-0.00174442	0.00132043	-0.000470827	0.00187563	0.0023474	0.000792332	0.000293361	-0.000188231	0.000339982	0.00180115	-0.000488665	0.00163673	0.000767179	-0.000933216	0.000914001	0.00334106	-8.5568e-05	0.00352908	0.000488299	-0.000185969	0.000646711	0.00391051	0.000306233	-0.000898293	-0.000136699	0.000634006	-0.00176061	0.00301403
	1.71197													0.00199932	0.000375251	-0.000802696	-0.000675495	0.000121569	0.000434999	0.000283976	0.000932628	0.00131503	0.00177798	-0.000719611	0.00283604	-0.000939153	0.00155915	0.000103329	-6.52209e-05	0.000192783	0.00187314	4.04374e-05	-0.00128671	-0.000897192	-0.000581746	0.000367611	-0.000474145	0.00191258	0.00122502	0.000644428	0.0011747	0.00200087	-9.63852e-05	-0.000630062	-0.00083174	0.000423468	-0.000509173	0.000284045	0.00103414
	1.71288													0.000346718	0.000638243	-0.000808582	0.0017089	-0.000362454	0.00126603	0.0034514	0.00143602	-0.00137998	-7.13978e-05	9.44246e-05	0.00451656	0.000398176	-0.00108756	-0.000230497	0.000608519	0.00264611	0.000788112	0.000186595	0.000459149	-6.46696e-05	0.000322632	0.000774568	8.80064e-05	0.00102289	0.00136906	0.00140322	0.0026446	0.00184765	0.00145022	-5.00339e-05	-0.00028123	-0.00157861	6.39856e-05	-0.000737504	-0.000270058
	1.71379													0.00122316	0.0014685	-0.000656705	-0.00020241	0.000507526	0.00323586	-0.000187226	0.00220835	-0.000752488	-0.000871898	0.000281767	-0.00176784	-0.000281984	-0.000418297	0.00214644	0.00177579	-0.000445144	0.000617636	0.000383422	0.00112183	0.00195818	-3.32963e-05	0.00188844	0.0023069	0.00184435	0.000156322	0.000747928	0.00164204	3.91837e-05	0.000679617	0.00044452	0.00119426	0.000948405	-0.000636268	-0.0045857	0.00073676
	1.7147													0.00224513	0.0025564	0.000809172	-0.00178048	0.00168693	0.00233582	-0.000371112	0.00200187	0.000601583	0.00237961	0.00110821	-0.00011472	0.0025166	-0.000719703	0.000798761	0.000683769	0.00103113	0.00270538	0.0018113	-0.000253941	0.00251706	-0.000285544	0.00355354	-0.000107712	0.00177817	-0.000141423	-0.000893868	0.000478495	-0.00123767	4.5689e-05	0.00212898	4.15435e-05	-0.000612339	0.00100379	0.00215936	0.00228986
	1.71561													0.000124343	-0.000862684	-0.00183935	0.00135794	-0.00144631	0.001533	0.00108866	0.000906292	0.00397144	0.00100321	-0.000761151	0.00419161	0.00252978	0.00187377	0.00247253	-0.000916465	0.000413225	-0.000530597	0.000851737	0.000343726	0.00117051	0.00126752	0.00351068	0.000777433	0.00258744	0.00189864	0.00322184	-0.000729244	-0.000225967	0.00322749	-0.00106204	0.000145739	-0.00172003	-0.000156395	-0.000744308	0.00026917
	1.71652													0.00218065	0.00123926	0.00112651	0.00135726	-0.000383006	0.000539043	-0.000503373	0.00103493	0.000954667	0.00266616	-0.000346788	0.000341175	0.00220384	0.00115327	0.000257304	0.000831821	0.00239337	0.00152465	0.00201284	0.00343988	6.06826e-05	0.000394973	0.000176342	0.000295766	0.000976743	0.00170038	0.000883849	0.00173767	0.000873447	0.000653673	-0.000615074	0.00089192	-0.000508154	-0.000187178	-0.00075334	0.00170734
	1.71743													0.0022832	0.00202352	0.000997431	7.24323e-05	0.000765716	-0.00035439	-0.00162917	0.00218806	0.000137031	-0.00101924	0.00164424	0.00211501	0.000118407	0.00156916	-4.51248e-05	0.000774544	0.00155187	0.0032487	0.0015044	0.00264165	0.000764856	0.00072611	0.000788395	0.000930687	0.00320363	-0.00187496	0.000335914	0.00139406	0.00161206	0.000533873	-0.000309492	-0.000830335	0.000770645	-0.000201934	-0.000904224	0.000637146
	1.71834													0.000938744	0.000351208	0.000760523	0.00104361	0.000756735	-0.000617737	-0.000974683	0.00192597	-0.000753705	0.000678318	0.000486226	0.00300862	0.00302909	0.00153038	0.00102112	-0.000289419	0.00102607	0.00449672	0.0008044	0.000290067	0.000647084	-0.00252979	0.00304967	0.00193072	0.00068141	-0.000802886	0.00344004	0.00189146	0.00101614	0.000333337	-0.000431513	-0.000738606	0.00152711	-0.00109789	-0.00110629	-0.000360428
	1.71925													0.00146287	0.000426738	0.00330568	0.00126645	0.00263915	0.000969336	0.00115621	0.00170238	0.00144317	0.00201425	0.000101871	0.00235143	0.00307061	-0.000717946	0.00128442	0.00106309	0.00282374	0.00283035	-8.23528e-05	0.000348574	0.00312173	0.000563164	-0.000763822	0.00286038	0.00260113	0.00164803	0.000449502	0.000382966	-0.000793831	0.00193381	-0.00092234	0.00188228	0.00102963	-6.19393e-05	-0.00117742	0.000576384
	1.72016													-0.00130394	0.000539606	0.000354217	0.00161934	0.00179154	0.00123238	0.00184166	0.000644466	0.000233923	0.00167945	0.00379968	0.00291307	0.00156541	0.000443877	0.0019839	0.000843914	0.0021251	0.002434	-0.00244411	0.00124178	0.00175536	0.000296299	-0.000777252	-3.21549e-05	0.000870187	0.00276672	0.00150306	-0.0024616	9.3729e-05	0.000172327	-0.00026537	-0.0030434	-0.00208405	-0.00106677	0.000115597	0.000596713
	1.72107													-0.00118563	5.0974e-05	0.000898251	0.000763693	0.00182523	-0.000746859	0.00112704	0.000984954	0.00277452	0.0023765	0.000890719	0.00191289	0.00300123	0.00128452	0.0011116	-0.00109128	-0.00204129	0.000797215	0.00324056	0.00233419	0.0015709	0.00135996	-0.000262438	0.00277014	-0.000659355	-0.000405189	0.00285284	0.000177367	0.00200524	-0.000673924	0.000248757	0.00117328	-0.00114164	-0.0011438	0.00176344	-0.000408191
	1.72198													0.00118597	0.00125153	0.00200592	0.00214076	0.00201945	0.00180673	-0.00125387	0.00138082	-0.000767417	-0.00218278	0.0025753	0.00113617	0.00193079	-0.000382694	0.000620132	0.00163784	0.000623012	0.00283199	0.000614035	0.00185379	0.00268102	0.000435379	0.000789962	0.00234337	0.000646318	0.00161051	0.000623379	-0.00073231	0.00053411	0.0021557	-1.20562e-05	0.00076392	-0.00178645	0.000890757	-7.1701e-05	0.00131474
	1.72289													-0.000249631	0.000823411	0.000370165	0.000366721	0.000850452	0.000558793	0.000783101	0.00275777	0.000726781	0.00203922	0.00136068	0.00126785	0.000137539	0.0012177	0.00165945	0.001212	0.00125637	0.00296683	0.000277458	0.000814159	0.000858656	0.00259955	0.00138441	-0.000685463	-0.00053066	0.00235188	0.0018475	0.00175004	0.000833935	0.000612601	-0.000319502	0.000267121	-0.00242267	-0.00120688	-0.000871119	0.00124319
	1.7238													-8.39703e-05	-0.000280536	-0.000455295	0.00216523	0.000625777	0.000630106	0.000977699	0.000103808	-0.00014657	0.00141121	-0.000202609	0.00254139	0.00134883	0.000184592	0.00269618	0.00160236	-0.000559315	0.00104688	0.00276521	-0.00107045	0.000964673	-0.000456542	-0.000986974	0.00231693	0.00209169	-0.00157629	0.00125479	0.00184925	0.000590088	0.000124367	-0.000163398	0.000391019	0.0013957	0.00111809	-0.0011715	-0.00199857
	1.72471													0.000997551	0.00126276	0.000503444	-0.0013936	0.000709626	5.10665e-05	-0.00106448	0.00142352	0.000125187	0.00196762	0.00184834	0.000960401	0.00165563	-0.000207514	0.000611734	0.00144656	0.000681625	-1.91819e-05	0.00182457	0.00220427	0.000573233	0.002304	-0.000609488	0.000305226	0.0021734	0.00307764	-0.000636528	0.001851	0.00171679	-0.00166185	-0.000323602	-0.00119513	0.000673413	-0.000498322	-0.00268005	-0.0028108
	1.72562													0.000926414	0.00270619	-0.000308782	0.000787923	0.00103636	-8.0204e-05	0.0011835	-0.000734078	0.0013509	0.000968002	-0.000879894	0.00274563	0.00281305	0.00246848	0.000291278	-0.000210621	-0.000887158	0.00116263	-0.000523495	-0.000113644	-0.00083911	0.000604504	0.00117354	-0.000558351	0.00217872	0.000211144	0.00188589	0.000553977	0.00086515	0.00196335	0.000352649	0.000152792	-0.0011803	-0.000462968	-0.00160133	-0.00049163
	1.72653													0.00164136	0.000759843	0.000642012	7.9498e-05	-0.000994605	0.00128888	-0.000305789	0.000730514	0.00116778	0.00111903	0.000696868	0.0001272	0.00197402	-0.00160747	0.000692103	0.00028863	-0.000205211	0.00198762	0.00119116	0.000915747	0.00147746	5.80138e-05	0.00219778	3.11338e-05	0.000943511	0.00182099	0.000633654	-0.000118897	0.000873594	-0.000445182	0.000164591	-0.000506521	0.000265323	0.000405136	-0.00108468	-0.000866181
	1.72743													0.000576545	0.00127825	0.00105371	0.00086305	0.000145677	0.00134863	-0.000358795	0.00166201	0.00042005	0.00227772	0.00023785	1.1358e-05	0.00124484	0.000722115	0.0031667	-0.000897129	0.000625025	0.000548765	0.0031983	0.00176833	0.0015577	-0.00128146	6.75141e-05	0.00179986	0.00192406	0.000166145	0.00183883	-0.000387045	0.00102557	0.00141954	0.00022662	0.00094658	0.000312179	0.000448313	0.000305096	-0.00270469
	1.72834													-0.000980538	-0.00150009	0.000150586	0.00283833	0.00162944	0.00223791	5.32182e-05	0.00108478	-0.000495576	-0.000109704	0.000944328	0.00131248	-0.000530539	0.000942311	0.000488163	0.000913982	0.00195675	0.00156034	0.0022016	0.000659274	0.00229754	-0.0012025	0.000849	0.00219591	0.000510017	-0.000535116	0.00173692	0.00118722	0.00092384	0.00107984	0.00144158	-0.00106365	-0.00344342	-0.000664218	-0.00158654	0.00145429
	1.72925													0.002407	-0.000704951	-0.000133465	0.000266974	0.000669914	-0.000409295	0.000187318	0.000572125	0.000116627	-0.000190425	0.000460797	0.000510656	0.00190683	0.00125509	-0.00075808	0.000520549	0.00056584	0.00234394	0.00119761	0.000754263	0.00232643	0.000286433	0.000179643	0.00113306	0.00180352	0.001045	0.00197015	0.00107741	0.0024339	-0.00105847	0.000552161	-4.80774e-05	-0.000641246	-0.00113751	-0.000375251	0.00108945
	1.73016														0.00035907	0.00121941	0.000652773	-0.000425917	-0.00172517	0.00161873	-0.00041907	0.00171421	0.000587278	0.00125155	0.00164262	0.00127219	0.000644276	0.000844919	0.000135673	0.000417848	0.000211976	0.00166209	0.00106055	-0.000528878	0.00220392	0.00125122	-0.00016458	0.00221507	0.00053663	0.00223668	0.00164882	0.000324739	0.0021012	-6.79111e-05	-0.000845396	-0.00167492	-0.000878463	-0.00169183	0.000562917
	1.73107														0.0019903	0.00110283	4.29282e-05	0.00147546	0.00138125	0.00198587	-0.000343654	0.00183451	0.000485411	0.000892046	-0.000654471	0.00220406	0.000864775	0.000627423	0.00206037	0.00149068	0.00188514	-0.000273188	-0.000391555	0.00021349	0.00166043	0.00153393	0.0031161	0.00115183	-0.000922642	-0.00119914	0.000660652	-0.000179048	0.00254366	-0.000181917	-0.00156117	0.000365352	-0.00290463	-0.00125737	0.000644293
	1.73198														0.000914098	0.000329876	0.000265854	-9.01493e-06	0.000809913	0.000611781	0.000407386	0.00238265	0.000814114	-0.000416783	-6.18193e-05	0.000949511	0.00314807	0.00262387	0.000498451	0.00130635	-8.23507e-05	0.00196909	0.000196525	0.00193814	-0.000628376	0.0025517	0.00344537	0.00069316	0.00121264	0.00269543	0.0016508	0.00106559	-0.000444915	0.000986216	0.000648263	0.000241616	-0.00052627	-0.000802109	-0.00166845
	1.73289														-0.000555204	0.00146451	0.00164101	-0.00149081	-3.46645e-05	0.00100423	0.000741224	0.000643274	0.000590535	-3.74924e-05	0.00213453	0.00123463	-0.000783395	0.00206822	0.000126238	0.0027508	0.00157556	0.00146645	-0.00086642	-0.000161367	0.000796428	-0.00122608	0.00129222	-0.000364243	-0.000360137	5.92601e-05	0.00284443	0.000490666	-0.00048033	0.00167787	-0.00192842	-0.00180909	0.000732483	-0.00191857	-0.000289663
	1.7338														0.000358618	0.0015566	0.00367672	0.000857578	0.000432355	0.00145627	0.00205696	6.95281e-05	-0.000919506	0.000964706	0.000869914	0.00018586	0.00127869	0.00159988	0.00237447	0.00211849	0.00075831	0.00122018	-0.00111458	0.0026601	-0.00124916	-0.000794586	0.000253185	-0.000148824	0.00156908	0.000780182	-0.000334101	0.00100037	-0.000792775	0.00102958	-0.00212237	-0.00200127	-0.000965586	-0.000110323	-0.00174134
	1.73471														-0.000603033	0.000689805	9.72672e-06	-0.000105381	0.000303002	0.00264699	0.00131932	0.000968468	0.000471046	0.000966404	0.00102904	0.000760825	-8.218e-05	0.00079243	-0.000428389	0.00153866	0.00146106	0.000563762	0.00191336	0.00147659	0.000322755	-5.49591e-05	0.00159224	0.0006757	-0.000270724	0.00135464	-0.00045264	0.00128392	-0.00298592	-0.000542869	-0.00185238	-0.00156107	-0.000859245	-0.00268655	0.00050779
	1.73562														-0.00084398	0.000131483	0.00349941	0.00128373	0.000587445	0.000271295	0.00196469	0.00197283	0.00096504	0.00184516	0.00135911	0.000867835	0.000730657	0.00145568	-0.000239924	0.00167021	0.00249789	0.000170941	0.00182896	0.00122423	0.0007476	1.85131e-05	0.000291047	0.000537078	0.00158605	0.00118959	0.000961233	-0.000100325	0.00127235	-0.00128678	-0.000188892	-0.00222075	0.000281437	2.01209e-05	0.00073091
	1.73653														0.000730158	0.00213631	0.000782675	0.00307992	0.000772742	0.00111863	-0.000108442	0.0010485	0.000204435	-0.000796281	0.000155472	0.00100082	-0.00119304	0.000520228	0.00317042	-0.000373423	9.0362e-05	0.000595053	0.000295015	0.00200423	0.00136733	0.000494988	0.00219068	0.00163079	0.000937685	0.00132146	-4.85881e-05	0.000286058	-0.000827373	-0.00115387	-0.00187413	-0.000423946	-0.00145066	-0.00167104	-0.00173399
	1.73744														0.00167019	-0.00015754	0.00154781	0.00098103	0.000387644	0.00180655	0.000930075	0.000727066	0.00081253	-0.000633872	0.00113462	-0.00105161	-7.82251e-05	0.00071319	-0.00139146	0.0014036	0.00179679	0.00214502	0.00108299	0.000851656	0.00133518	-0.000153193	-0.000478387	0.000914974	0.000979591	0.00205343	0.000670423	0.000462661	0.0006006	-0.00168503	-4.03278e-06	-0.00257314	-0.000609836	-0.0029019	-0.00178249
	1.73835														0.00158781	0.00106865	0.000545732	-0.00200558	0.000453373	-1.11728e-05	0.000887834	0.000999062	0.000250877	-0.000289032	-0.000408116	0.000912371	0.000728564	-0.000894765	0.000863754	0.00020107	-7.82613e-05	0.000475735	-0.0003339	0.00136473	0.000264032	-0.000285943	0.0018503	0.00040908	0.00190388	0.00140314	-0.00107476	0.000491961	0.000538652	-0.00191858	-0.00358489	-0.000578327	-0.00162582	-0.000345653	-0.000450141
	1.73926														-3.67918e-05	0.000463993	0.000514877	-0.000117842	0.00134102	0.00140006	-1.86534e-05	0.0011355	0.0011074	-0.000363877	0.000595189	0.00101919	-0.000862212	0.00149786	0.00138985	-0.000778603	0.00266089	0.00155609	0.000681435	-0.000422598	0.00162557	0.00136122	0.00250592	-0.000173516	0.00118705	0.00100561	0.000653992	4.68418e-05	-0.00109124	-0.000973396	-0.00154248	-0.000655566	-0.00291242	-0.000773183	-0.00100412
	1.74017														0.000350517	-0.000515453	-0.000151583	0.000358469	0.00129288	-0.000279747	0.000240312	-0.000869287	0.00204871	0.00052001	0.00151544	-0.000186666	-0.00170788	-0.000623071	0.00268554	0.00187356	0.000432582	-0.000957783	0.000327691	0.000847381	0.00108543	0.000392065	0.00097629	0.00166223	0.000904628	-0.000411919	0.00176595	0.000362743	0.000987409	0.000444966	-0.00118211	-0.000850475	-0.00251635	-0.00138834	-0.00326093
	1.74108														-0.00101249	0.00196049	0.000216946	0.000730511	6.66631e-05	0.00168121	-0.000290533	-0.000208989	-0.000634856	0.0030993	-0.0001525	0.00130753	0.00106471	-0.000502761	-0.000839558	-0.000157627	0.000249916	0.0012928	-6.18106e-05	0.001224	0.00152141	-0.00018999	0.00166442	0.00113816	-0.00015094	0.00156258	0.00119121	0.00125857	0.00106495	-0.000877957	-0.000634719	-0.00185305	-0.00279834	-0.00344627	-0.00154405
	1.74199														0.000598126	0.00184573	0.00207556	0.00213555	0.000968687	0.00188451	0.00116941	0.00137961	0.000456869	-0.000164688	-0.00110043	-0.000377841	0.00133807	0.001818	0.000762951	-6.35785e-05	0.00105124	-0.00184764	0.000484062	-0.000471345	0.00198083	-0.000624997	0.00068048	-9.58032e-05	0.000951337	0.00105518	0.000706397	0.00124458	4.0254e-05	-0.000807917	-0.000364304	-0.00238525	-0.0022194	-0.00181342	-0.00244168
	1.7429														0.00175014	0.000329695	0.000199104	0.000589589	0.000391653	0.00112904	0.000757359	-0.00035204	0.00110573	0.00244057	0.000961998	0.000164977	0.000739995	0.00241651	0.00043523	0.000994441	0.0010243	0.000949492	0.0021342	-0.00125474	9.6637e-05	-0.000497334	-0.000360887	0.00171002	0.00035378	0.000245009	-0.00085961	0.00127608	0.00056567	-0.00100441	-0.000260924	-0.00145564	-0.00267367	-0.00185023	-0.00149664
	1.74381														-0.00165444	0.00110876	-0.000428533	0.000929133	0.0018727	0.00180402	0.0013516	-9.31487e-05	6.83804e-06	0.00258156	0.000494307	0.000337073	0.00141966	0.00133791	-0.00016113	-0.000402517	0.000965649	4.20546e-05	0.00115345	0.0025728	0.000372564	0.00212755	0.00154836	0.00217677	0.00108788	0.00116874	0.00056584	0.00149607	0.000451649	0.000353888	-0.00199841	-0.00133461	-0.00351557	-0.00260439	-0.00261985
	1.74472														0.00150964	-0.000140839	0.00271756	0.00109885	0.000363721	0.000829026	-0.000626541	0.00170783	0.000819423	0.000812423	-9.55666e-05	0.00164916	0.00189564	0.00206925	-0.000802025	-0.00113856	-5.24945e-06	0.000140465	0.00102473	4.61525e-05	-0.000765116	-2.21024e-07	0.00066994	0.000660157	0.00139618	0.000942354	0.000233784	-2.79887e-05	0.00174911	-0.000829485	-0.000712628	-0.00133424	-0.00330341	-0.000299899	-0.000732267
	1.74563														0.00117538	-0.000244593	0.000729246	0.000592236	-0.00042283	-0.00101575	-0.000563513	-0.000555641	0.00269091	0.000217456	-0.000114695	0.000185003	0.000737001	0.000328151	2.0289e-05	0.000312745	0.000590687	-0.000314117	0.00201495	0.00158939	0.00100244	0.00210805	0.000647903	0.00168837	0.00044724	0.00230293	0.00138085	0.000197149	0.000900784	-0.000771589	-0.00249913	-0.00311401	-0.00111388	-0.001939	-0.00317369
	1.74654														-0.000560479	0.000184601	0.00168507	0.000449509	0.000354577	0.00131653	-0.00122819	0.00125387	0.00259919	-0.000345525	0.000658358	0.00153785	-0.00111202	0.000301768	-0.00118894	4.39677e-05	0.000294445	0.000672142	0.00101966	-0.000958967	0.000375113	-0.000236776	0.000511387	0.00243	0.00313752	0.000550751	-0.000458493	0.000151618	-0.00160343	0.00116656	-0.000883351	-0.0019074	-0.00170965	-0.0017282	-0.00048098
	1.74744														0.000659342	0.00221565	0.000148483	0.000641354	-4.68847e-05	-0.00105392	0.000270963	0.00126024	0.000929045	0.00122413	0.00111524	0.00206573	0.000349524	0.00143675	0.00203631	-0.00114711	-8.27817e-05	0.00165076	0.000454181	0.00126773	-0.000510485	0.00260485	0.0019124	0.00134928	0.0018575	0.000760769	0.000298478	0.000883667	0.000209365	0.000432087	-0.00258034	-0.00117267	-0.00227155	-0.00235223	-0.00317902
	1.74835															0.000612727	0.000697947	0.00125088	0.00150845	0.00120068	0.00157853	0.000480191	0.00118678	0.000642623	0.00126563	0.000608542	0.00156497	0.000248592	0.00200755	-0.000135905	3.14277e-05	0.000426156	0.00177076	0.00199184	0.000465216	0.00123578	0.000235044	0.00128458	0.00173151	0.000989411	0.000189608	0.00157051	0.00153796	-0.00129044	-0.00179902	-0.00100285	-0.00197954	-0.000669974	-0.00350862
	1.74926															0.000725041	0.00078381	-0.000998352	-0.000837079	0.00172899	0.000398489	0.00196321	0.00042773	0.00174734	0.000497508	0.000130006	0.00024353	-0.000298166	0.00109834	0.00104751	0.00181526	0.00168546	0.00228961	-0.000849653	0.000245559	-0.000855961	0.000932981	0.00183777	0.00354745	0.00154577	0.00156431	0.00106482	0.000490085	-0.00110773	-0.000581297	-0.0023039	-0.0018212	-0.0019171	-0.00176757
	1.75017															0.00151251	0.0012181	-0.000135657	0.000977269	0.000668125	-0.00076496	0.000798541	0.00120174	0.00266264	0.000982159	0.000133552	-5.27863e-05	0.00195959	0.000874157	0.000122684	0.000392207	0.00051523	0.00148312	0.000190818	0.00151735	0.000500041	-0.000781648	0.000533628	0.000189738	0.00164039	0.00120758	0.00125456	0.000169598	0.000277868	-0.00204652	-0.00327286	-0.00410045	-0.00108475	-0.0017838
	1.75108															-7.26371e-05	0.000645053	0.00066479	0.00134554	0.000802505	0.000576267	0.00159862	0.00178104	0.000932664	0.000918141	-0.000851488	-0.00113232	0.00085853	0.000579723	-0.000436941	0.00119752	0.00181313	0.00087309	0.00213336	0.00140937	0.000108994	0.000243269	0.000535562	0.000261716	0.00144958	0.00143802	0.00159821	0.0012061	-0.00100109	-0.00167961	-0.00229827	-0.00345151	-0.00176682	-0.00360092
	1.75199															-0.000338722	-0.00088719	-0.000783226	-0.000224876	-0.000221578	0.000112839	0.00127894	6.46555e-05	0.000772741	0.000463592	-0.00276833	0.00132576	0.000310453	0.00197672	-0.000492408	0.000917209	-0.000334504	0.000423766	0.00187094	-0.00109646	0.00175122	0.000304819	0.00166936	0.000195836	-0.00217299	0.00111499	0.000604273	0.000506463	-0.00141038	-0.00187839	-0.00219835	-0.00268345	0.000215183	-0.000764963
	1.7529															0.00209948	-0.00153337	0.00108903	0.00122259	-0.00102307	-0.00124211	-0.00138707	-0.00018049	0.000273853	0.000297481	0.000230795	0.00226049	0.00209972	-0.000353189	0.000498005	-7.61344e-05	0.000769194	0.00156089	0.000297016	-0.00173285	0.00241178	0.000612574	0.00294596	0.00102229	-0.000687337	0.000260581	9.10087e-05	-0.000786184	-0.00193879	-0.00236755	-0.00338701	-0.00135605	-0.00274962	-0.00207729
	1.75381															0.00184336	-0.000224731	0.00267288	0.000843651	-0.000318442	0.000668357	-0.000767385	-0.000612171	0.00188811	0.000977196	-1.54962e-05	7.68485e-05	0.00152166	-0.000635859	0.000536924	0.0014328	0.000286931	0.00126349	0.00198946	-0.000803136	-0.000608536	-0.000674405	0.0029583	0.0010609	0.000468786	-9.55093e-05	-7.65664e-05	0.000461708	-0.0034648	-0.00261863	-0.00235543	-0.00226063	-0.00366153	-0.00295109
	1.75472															0.000941813	-0.000101309	0.00132135	0.00214582	-0.000285702	0.00182313	-0.000746394	0.00144193	0.00127945	0.000699526	-0.000355039	0.0016296	-2.49093e-06	-0.000240246	0.00162143	0.00123331	0.00178308	-2.44916e-05	0.000864906	0.000240633	-0.000242874	-0.00123601	0.00187363	0.000859949	0.00264162	0.000622139	0.000537593	-0.0012148	-0.000181792	-0.00197821	-0.00292882	-0.00344733	-0.000653654	-0.00391606
	1.75563															0.000631957	0.000818367	-0.000396323	0.000974308	0.00139674	0.000737831	-0.0011245	-0.000281454	0.00111632	0.00215278	0.000322073	0.00220979	0.000876121	0.00138066	0.00110378	0.0015366	0.000483674	0.000546165	-0.000382581	0.00111996	-0.000520093	0.000158914	7.4618e-05	0.00372188	0.00161519	0.00135877	-2.76577e-05	-0.000967431	-0.000383104	-0.00248891	-0.00218541	-0.00189096	-0.00299455	-0.002455
	1.75654															0.000842113	0.000235329	0.00224294	-0.000444921	0.00223304	0.000715577	-0.00240715	0.000567361	0.00113166	0.00088339	-0.00076714	0.000199647	-0.00168244	0.000583055	0.0028133	0.000830295	-0.000380985	0.00187632	0.000911486	0.000903461	2.13e-05	0.00201033	0.0015014	0.000790913	0.00161331	1.5447e-05	0.00139315	0.000758729	0.000355195	-0.00243618	-0.00232928	-0.00381079	-0.00198705	6.08781e-06
	1.75745															0.00253682	-0.000135155	-0.00142855	-0.000134892	0.00183507	0.0014637	0.00103286	0.000415409	0.000385907	0.000630863	0.000881947	0.00206302	0.000969565	-0.000803097	-0.000631796	0.00265556	0.000330349	-0.00117786	0.00301282	-0.000210075	0.000603994	0.00106456	0.000314913	0.00196291	0.00192223	0.000446078	0.000433801	-0.000184109	-0.00024257	-0.0012513	-0.00259256	-0.00326664	-0.00196508	-0.00322608
	1.75836															0.00131373	-0.000286006	-0.000387163	0.00140496	0.000692187	-0.000968593	-0.00118872	-0.000992925	-0.000660813	-0.000516213	0.00153643	-0.000377923	0.00214522	9.29189e-05	0.00156053	0.00180061	-0.00120548	0.000610116	0.00126266	-0.00027995	-0.00170137	0.00245095	-0.0006667	0.00174516	0.000403799	0.000404834	0.00247429	-0.000332331	-0.000558815	-0.000926253	-0.000752367	-0.000569514	-0.00286894	-0.00286779
	1.75927															0.00106025	-0.000256091	0.00101675	9.07218e-05	0.000769172	-0.000175958	0.00111504	-0.00120472	-0.000416645	0.00053388	0.00130264	0.000874538	-7.79669e-05	0.000971252	-0.00222925	0.000349483	-0.000598369	0.000820409	0.00133395	-0.000194763	0.00156968	-0.000175577	0.00167327	0.000592586	0.00170605	0.00216041	0.00202241	0.000609049	-0.00319955	-0.00142767	-0.00382789	-0.00352502	-0.00256739	-0.00363559
	1.76018															0.00194757	0.00254462	0.000669258	-0.000558483	0.00134703	0.0019289	0.000770637	0.000290057	-0.000956286	0.00127861	0.00115051	0.000817118	0.00234667	0.000210788	-0.00217827	0.000702048	-0.000140275	0.00114176	-0.000374763	0.000180128	0.000736497	-0.000427274	-0.00129301	0.00104565	0.00275765	0.00181553	0.00149055	-0.000789203	-0.00106502	-0.00340927	-0.00334425	-0.00190853	-0.00359425	-0.00205901
	1.76109															0.000845619	0.000539762	9.021e-05	0.00182286	0.000976505	0.000684162	0.000367048	-0.000851178	0.0035232	0.00106285	0.00179455	-0.000297178	0.00132621	0.00182026	0.000731556	0.00203173	0.00184015	0.00270333	0.00225525	0.00208938	0.00171715	0.00183512	0.000782986	0.00236904	0.0014176	0.00156558	-0.000767224	0.00104577	-0.000639096	-0.00213589	-0.0034936	-0.00273372	-0.0033399	-0.0036561
	1.762															-0.000192476	0.00255961	-0.00111009	0.00121194	0.000788468	-0.000232213	0.000290026	0.00100944	-2.02447e-05	0.000314396	-0.000144153	0.00277137	0.00457906	-0.000446294	0.000463846	-0.00158236	0.00230597	0.000639653	8.12092e-05	-6.34601e-05	-0.000543234	0.0021368	-0.000906021	0.00366645	0.000449789	9.46639e-05	0.00135322	-9.06232e-05	-0.00160684	-0.00388517	-0.00344341	-0.00373441	-0.00409522	-0.00378187
	1.76291															0.000482807	0.00202417	-0.000617092	0.000772329	0.00147322	0.00140037	0.00165466	0.00108837	-0.00137081	0.00140384	0.00154682	0.00108189	0.00128519	0.000823965	-0.000453437	0.0015309	0.000203635	0.00087376	0.00111449	0.00190224	-0.000101216	0.000435561	-0.000120832	0.000836901	0.00116863	0.000990234	0.00114148	9.65522e-05	0.00158725	-0.00380177	-0.00364346	-0.00337371	-0.00347013	-0.00305586
[truncated: 845 more rows]
[truncated: 90 more columns]

## Sheet: Fig2e_Fig2h_Fig3b
* THz waveform shown in Fig2e, Fig2h, and Fig3b are the same, and their data is given here.
Time (ps)	Fx, in (kV/cm)
-2.98	1.47031
-2.93	1.55535
-2.88	1.63143
-2.83	1.70832
-2.78	1.73248
-2.73	1.77904
[truncated: 154 more rows]

## Sheet: Fig2f
* This table gives R as ratio. To obtain it in percentile, multiply 100 to the given value in this table.
[truncated: 1,027 more rows]
[truncated: 90 more columns]

[truncated: 15 more sheets: Fig2g, Fig3a_colorPlot, Fig3a_EAandEB, Fig3c_Fig3d, Fig4a, Fig4b, Fig4c, Fig4d, Fig4e, Fig5b, Fig5c, Fig5d, Fig5e, Fig5f, Fig5g]
